# Supplementary material for: Biosynthetic gene clusters from uncultivated soil bacteria of the Atacama Desert
Source: mSphere. 2024 Sep 17;9(10):e00192-24. doi: 10.1128/msphere.00192-24 (PMC11520301; doi:10.1128/msphere.00192-24)
Supplement: Tables S4 to S9 — Genomics and BGC data. [file msphere.00192-24-s0002.xlsx]

## Sheet: Suppl Table 4 - DB of Genomes
Supplementary Table 4. Database of non-redundant MAGs (n=43).
	Functional information				Genomic information									Geographic information														Taxonomic information
genome_ID	BGC counts	biosynthetic	belongs to GCF	funct. cluster	completeness	contamination	draft quality	N50	sequences	genome length	Duplicated	dRep score	NCBI accession	rawabundance						relative abundance***						summary		GTDB assignments
		richness*	(Fig 3)	(Fig 4)	(%)	(%)				(bp)			BioSample**	S1	S2	S3	S4	S5	S6	S1	S2	S3	S4	S5	S6	freq_sites > 1%	sites_presence	phylum	class	family	complete annotation
MAG009	23	3.66719	FALSE	A	97.44	2.56	high	231970	78	6271831	FALSE	86.4	SAMN18623638	21	8	24	104	120762	1	0.00106621	0.000139497	0.000262965	0.000841873	0.363151	3.52571e-06	1	S5	Acidobacteriota	Blastocatellia	Pyrinomonadaceae	d__Bacteria;p__Acidobacteriota;c__Blastocatellia;o__Pyrinomonadales;f__Pyrinomonadaceae;g__JACCRA01;s__
MAG052	16	2.97257	TRUE	A	94.11	6.84	good	23137	353	5382544	FALSE	61.1	SAMN18623625	65	56	99	17173	355	5	0.00330016	0.000976477	0.00108473	0.139014	0.00106754	1.76285e-05	1	S4	Acidobacteriota	Blastocatellia	Pyrinomonadaceae	d__Bacteria;p__Acidobacteriota;c__Blastocatellia;o__Pyrinomonadales;f__Pyrinomonadaceae;g__;s__
MAG012	5	2.26334	FALSE	F	86.76	3.83	good	17394	203	2209121	FALSE	68.8	SAMN18623612	8	10	11	7338	52	4	0.000406174	0.000174371	0.000120525	0.0594007	0.000156373	1.41028e-05	1	S4	Proteobacteria	Alphaproteobacteria	Sphingomonadaceae	d__Bacteria;p__Proteobacteria;c__Alphaproteobacteria;o__Sphingomonadales;f__Sphingomonadaceae;g__Sphingomicrobium;s__
MAG022	4	2.09745	FALSE	D	85.1	1.56	good	50929	78	1907079	FALSE	78.7	SAMN18623550	0	0	1	0	1	10333	0	0	1.09569e-05	0	3.00717e-06	0.0364311	1	S6	Proteobacteria	Gammaproteobacteria	REEB76	d__Bacteria;p__Proteobacteria;c__Gammaproteobacteria;o__REEB76;f__REEB76;g__;s__
MAG033	6	2.05992	FALSE	F	78.52	3.15	medium	8264	440	2912733	FALSE	63.8	SAMN18623554	0	0	0	3	0	10481	0	0	0	2.42848e-05	0	0.0369529	1	S6	Proteobacteria	Gammaproteobacteria	Wenzhouxiangellaceae	d__Bacteria;p__Proteobacteria;c__Gammaproteobacteria;o__Xanthomonadales;f__Wenzhouxiangellaceae;g__GCA-2722315;s__
MAG032	4	2.02017	FALSE	B	89.17	1.54	good	8316	326	1980027	FALSE	82.5	SAMN18623553	0	0	0	0	0	9948	0	0	0	0	0	0.0350737	1	S6	Desulfobacterota	Desulfuromonadia	Desulfuromonadaceae	d__Bacteria;p__Desulfobacterota;c__Desulfuromonadia;o__Desulfuromonadales;f__Desulfuromonadaceae;g__;s__
MAG007	8	2.00791	TRUE	A	95.87	0.85	high	68429	116	3984238	FALSE	94.1	SAMN18623631	5	10	15778	17	44	10	0.000253859	0.000174371	0.172877	0.000137614	0.000132315	3.52571e-05	1	S3	Acidobacteriota	Thermoanaerobaculia	Gp7-AA6	d__Bacteria;p__Acidobacteriota;c__Thermoanaerobaculia;o__UBA5066;f__Gp7-AA6;g__Gp7-AA6;s__
MAG008	11	1.91462	FALSE	A	98.29	4.27	high	516533	19	5745275	FALSE	78.8	SAMN18623634	68	12	6	596	44251	0	0.00345248	0.000209245	6.57412e-05	0.00482458	0.13307	0	1	S5	Acidobacteriota	Blastocatellia	Pyrinomonadaceae	d__Bacteria;p__Acidobacteriota;c__Blastocatellia;o__Pyrinomonadales;f__Pyrinomonadaceae;g__PSRF01;s__
MAG055	3	1.79446	TRUE	E	74.68	6.33	medium	9878	193	1671816	FALSE	44.1	SAMN18623627	8	3	44	5213	2228	2	0.000406174	5.23113e-05	0.000482102	0.0421989	0.00669997	7.05142e-06	1	S4	Chloroflexota	Limnocylindria	QHBO01	d__Bacteria;p__Chloroflexota;c__Limnocylindria;o__QHBO01;f__QHBO01;g__;s__
MAG106	4	1.57934	FALSE	F	80.17	4.37	good	4728	640	2532704	FALSE	59.2	SAMN18623540	4	7765	477	285	196	2	0.000203087	0.135399	0.00522642	0.00230706	0.000589405	7.05142e-06	1	S2	Actinobacteriota	Actinomycetia	Pseudonocardiaceae	d__Bacteria;p__Actinobacteriota;c__Actinomycetia;o__Mycobacteriales;f__Pseudonocardiaceae;g__GCA-003244245;s__
MAG006	4	1.43731	FALSE	D	90.79	3.2	high	11389	333	2782967	FALSE	75.9	SAMN18623564	0	0	0	1	0	12639	0	0	0	8.09494e-06	0	0.0445614	1	S6	Spirochaetota	Spirochaetia	SLAA01	d__Bacteria;p__Spirochaetota;c__Spirochaetia;o__DSM-27196;f__SLAA01;g__SLAA01;s__
MAG042	6	1.3891	TRUE	A	94.87	5.6	good	22515	313	4319340	FALSE	68.1	SAMN18623619	27	18	19419	145	109	3	0.00137084	0.000313868	0.212771	0.00117377	0.000327781	1.05771e-05	1	S3	Acidobacteriota	Blastocatellia	Pyrinomonadaceae	d__Bacteria;p__Acidobacteriota;c__Blastocatellia;o__Pyrinomonadales;f__Pyrinomonadaceae;g__;s__
MAG005	5	1.34108	mibig	C	93.53	2.95	high	14798	343	3728328	FALSE	79.9	SAMN18623559	1	0	0	2	0	38070	5.07717e-05	0	0	1.61899e-05	0	0.134224	1	S6	Proteobacteria	Alphaproteobacteria	Rhodobacteraceae	d__Bacteria;p__Proteobacteria;c__Alphaproteobacteria;o__Rhodobacterales;f__Rhodobacteraceae;g__Loktanella;s__
MAG004	4	1.29856	FALSE	C	91.11	2.66	high	15238	285	3080335	FALSE	79	SAMN18623563	0	0	0	1	0	14255	0	0	0	8.09494e-06	0	0.050259	1	S6	Proteobacteria	Gammaproteobacteria	Halomonadaceae	d__Bacteria;p__Proteobacteria;c__Gammaproteobacteria;o__Pseudomonadales;f__Halomonadaceae;g__Halomonas;s__
MAG057	3	1.26395	FALSE	A	75.49	2.21	medium	5667	512	2373515	FALSE	65.4	SAMN18623592	13	14	89	6729	37540	2	0.000660032	0.000244119	0.000975161	0.0544708	0.112889	7.05142e-06	2	S4,S5	Actinobacteriota	Acidimicrobiia	AC-14	d__Bacteria;p__Actinobacteriota;c__Acidimicrobiia;o__Acidimicrobiales;f__AC-14;g__;s__
MAG054	5	1.25652	TRUE	D	90.61	5.7	good	9980	544	3979233	FALSE	63.2	SAMN18623591	169	37	511	11472	2064	1	0.00858042	0.000645173	0.00559896	0.0928651	0.00620679	3.52571e-06	1	S4	Actinobacteriota	Rubrobacteria	Rubrobacteraceae	d__Bacteria;p__Actinobacteriota;c__Rubrobacteria;o__Rubrobacterales;f__Rubrobacteraceae;g__SCSIO-52915;s__
MAG027	3	1.2069	FALSE	E	85.42	2.41	good	11702	289	2485706	FALSE	74.5	SAMN18623551	0	0	1	1	0	12209	0	0	1.09569e-05	8.09494e-06	0	0.0430454	1	S6	Proteobacteria	Gammaproteobacteria	DSM-19610	d__Bacteria;p__Proteobacteria;c__Gammaproteobacteria;o__DSM-19610;f__DSM-19610;g__;s__
MAG038	2	1.18639	FALSE	F	70.12	1.39	medium	3869	513	1685783	FALSE	64	SAMN18623577	0	0	0	1	0	5862	0	0	0	8.09494e-06	0	0.0206677	1	S6	Desulfobacterota	Desulfobacteria	Desulfobacteraceae	d__Bacteria;p__Desulfobacterota;c__Desulfobacteria;o__Desulfobacterales;f__Desulfobacteraceae;g__Desulfotignum;s__
MAG035	4	1.17448	FALSE	B	78.06	5.16	medium	6433	603	3405750	FALSE	53.2	SAMN18623555	0	0	0	4	0	55805	0	0	0	3.23797e-05	0	0.196752	1	S6	Desulfobacterota	Desulfobacteria	Desulfobacteraceae	d__Bacteria;p__Desulfobacterota;c__Desulfobacteria;o__Desulfobacterales;f__Desulfobacteraceae;g__Desulfotignum;s__
MAG045	6	1.11708	TRUE	A	95.16	5.13	good	58698	138	5371124	FALSE	70.9	SAMN18623621	407	99	69	349	20674	2	0.0206641	0.00172627	0.000756024	0.00282513	0.0621702	7.05142e-06	2	S1,S5	Acidobacteriota	Blastocatellia	Pyrinomonadaceae	d__Bacteria;p__Acidobacteriota;c__Blastocatellia;o__Pyrinomonadales;f__Pyrinomonadaceae;g__QHXN01;s__
MAG025	3	1.05211	FALSE	C	86.15	0.57	good	17453	261	2851415	FALSE	84.5	SAMN18623562	0	0	0	0	1	16801	0	0	0	0	3.00717e-06	0.0592354	1	S6	Proteobacteria	Gammaproteobacteria	Halomonadaceae	d__Bacteria;p__Proteobacteria;c__Gammaproteobacteria;o__Pseudomonadales;f__Halomonadaceae;g__Halomonas;s__
MAG102	5	1.03773	FALSE	D	91.05	2.22	high	17754	364	4818187	FALSE	81.1	SAMN18623543	3	15818	3	1	7	0	0.000152315	0.27582	3.28706e-05	8.09494e-06	2.10502e-05	0	1	S2	Myxococcota	Myxococcia	40CM-4-68-19	d__Bacteria;p__Myxococcota;c__Myxococcia;o__Myxococcales;f__40CM-4-68-19;g__40CM-4-68-19;s__
MAG014	3	0.946339	TRUE	F	80.45	7.55	medium	15654	271	3170112	FALSE	43.8	SAMN18623584	5	11	136	11429	214	4	0.000253859	0.000191808	0.00149013	0.092517	0.000643534	1.41028e-05	1	S4	Actinobacteriota	Actinomycetia	SCTD01	d__Bacteria;p__Actinobacteriota;c__Actinomycetia;o__Mycobacteriales;f__SCTD01;g__JAENVS01;s__
MAG048	2	0.94632	FALSE	F	76.31	2.36	medium	16815	185	2113449	FALSE	65.7	SAMN18623609	5	11	9	69	10236	2	0.000253859	0.000191808	9.86118e-05	0.000558551	0.0307814	7.05142e-06	1	S5	Proteobacteria	Alphaproteobacteria	Sphingomonadaceae	d__Bacteria;p__Proteobacteria;c__Alphaproteobacteria;o__Sphingomonadales;f__Sphingomonadaceae;g__Novosphingobium;s__
MAG029	3	0.941877	TRUE	F	84.92	0.99	good	10121	437	3185128	FALSE	81	SAMN18623575	0	0	1	0	0	13619	0	0	1.09569e-05	0	0	0.0480166	1	S6	Bacteroidota	Bacteroidia	Cryomorphaceae	d__Bacteria;p__Bacteroidota;c__Bacteroidia;o__Flavobacteriales;f__Cryomorphaceae;g__T3Sed10-241;s__
MAG030	2	0.939191	FALSE	F	76.75	0.79	medium	8632	344	2129492	FALSE	73.8	SAMN18623576	3	1	1	7	12	8782	0.000152315	1.74371e-05	1.09569e-05	5.66646e-05	3.6086e-05	0.0309628	1	S6	Proteobacteria	Alphaproteobacteria	Sphingomonadaceae	d__Bacteria;p__Proteobacteria;c__Alphaproteobacteria;o__Sphingomonadales;f__Sphingomonadaceae;g__Parasphingopyxis;s__
MAG053	4	0.909515	FALSE	F	87.62	5.46	medium	11290	502	4397947	FALSE	61.4	SAMN18623626	92	9	50	12243	24963	4	0.004671	0.000156934	0.000547843	0.0991063	0.0750679	1.41028e-05	2	S4,S5	Acidobacteriota	Vicinamibacteria	UBA2999	d__Bacteria;p__Acidobacteriota;c__Vicinamibacteria;o__Vicinamibacterales;f__UBA2999;g__JACCSI01;s__
MAG047	3	0.683408	TRUE	F	90.91	5.98	good	17637	465	4389763	FALSE	63.2	SAMN18623622	8	3	19	170	14765	5	0.000406174	5.23113e-05	0.00020818	0.00137614	0.0444008	1.76285e-05	1	S5	Acidobacteriota	Blastocatellia	Pyrinomonadaceae	d__Bacteria;p__Acidobacteriota;c__Blastocatellia;o__Pyrinomonadales;f__Pyrinomonadaceae;g__GCA-002050365;s__
MAG056	2	0.665703	FALSE	E	78.07	2.56	medium	6563	562	3004342	FALSE	66.2	SAMN18623628	222	3	1265	8871	28719	2	0.0112713	5.23113e-05	0.0138604	0.0718102	0.0863628	7.05142e-06	4	S1,S3-S5	Acidobacteriota	Blastocatellia	Pyrinomonadaceae	d__Bacteria;p__Acidobacteriota;c__Blastocatellia;o__Pyrinomonadales;f__Pyrinomonadaceae;g__PSRF01;s__
MAG019	2	0.638644	FALSE	D	80.52	5.8	medium	4133	971	3131633	FALSE	53.4	SAMN18623586	54	249	12234	333	92	4	0.00274167	0.00434184	0.134046	0.00269561	0.000276659	1.41028e-05	1	S3	Actinobacteriota	Rubrobacteria	Rubrobacteraceae	d__Bacteria;p__Actinobacteriota;c__Rubrobacteria;o__Rubrobacterales;f__Rubrobacteraceae;g__SCSIO-52915;s__
MAG003	2	0.57281	FALSE	F	92.02	1.64	high	23363	254	3491560	FALSE	85.1	SAMN18623552	0	0	0	1	0	18793	0	0	0	8.09494e-06	0	0.0662586	1	S6	Bacteroidota	Rhodothermia	PXAI01	d__Bacteria;p__Bacteroidota;c__Rhodothermia;o__Balneolales;f__PXAI01;g__RECM01;s__
MAG015	2	0.545342	FALSE	E	83.8	1.82	good	9581	571	3667424	FALSE	76.7	SAMN18623616	48	29	283	11702	139	0	0.00243704	0.000505676	0.00310079	0.094727	0.000417996	0	1	S4	Acidobacteriota	Blastocatellia	Pyrinomonadaceae	d__Bacteria;p__Acidobacteriota;c__Blastocatellia;o__Pyrinomonadales;f__Pyrinomonadaceae;g__;s__
MAG016	2	0.497297	FALSE	F	78.05	2.85	medium	8333	585	4021741	FALSE	64.8	SAMN18623617	40	8	34	11800	250	0	0.00203087	0.000139497	0.000372533	0.0955203	0.000751792	0	1	S4	Acidobacteriota	Vicinamibacteria	2-12-FULL-66-21	d__Bacteria;p__Acidobacteriota;c__Vicinamibacteria;o__Vicinamibacterales;f__2-12-FULL-66-21;g__JACCXG01;s__
MAG110	2	0.482888	FALSE	E	89.58	3.42	good	9372	585	4141743	FALSE	73.5	SAMN18623546	39	12008	34	36	29	1	0.0019801	0.209385	0.000372533	0.000291418	8.72078e-05	3.52571e-06	1	S2	Acidobacteriota	Blastocatellia	Pyrinomonadaceae	d__Bacteria;p__Acidobacteriota;c__Blastocatellia;o__Pyrinomonadales;f__Pyrinomonadaceae;g__;s__
MAG043	2	0.423597	FALSE	F	84.43	7.25	medium	8621	676	4721471	FALSE	49.2	SAMN18623620	0	17	11272	4	1	18	0	0.000296431	0.123506	3.23797e-05	3.00717e-06	6.34627e-05	1	S3	Chloroflexota	UBA6077	CF-72	d__Bacteria;p__Chloroflexota;c__UBA6077;o__UBA6077;f__CF-72;g__;s__
MAG034	1	0.368686	FALSE	E	79.57	2.03	medium	7186	475	2712332	FALSE	70.4	SAMN18623547	0	0	0	0	0	10591	0	0	0	0	0	0.0373408	1	S6	Verrucomicrobiota	Kiritimatiellae	M55B126	d__Bacteria;p__Verrucomicrobiota;c__Kiritimatiellae;o__JAAZAB01;f__M55B126;g__;s__
MAG100	1	0.329312	FALSE	E	81.97	9.76	medium	2261	1443	3036638	FALSE	33.9	SAMN18623530	12607	73	237	2277	2891	0	0.640079	0.00127291	0.00259678	0.0184322	0.00869372	0	2	S1,S4	Proteobacteria	Gammaproteobacteria	JACCXJ01	d__Bacteria;p__Proteobacteria;c__Gammaproteobacteria;o__JACCXJ01;f__JACCXJ01;g__JACCXJ01;s__
MAG028	1	0.276221	TRUE	F	87.54	2.15	good	10579	495	3620292	FALSE	77.9	SAMN18623574	0	0	0	2	0	18390	0	0	0	1.61899e-05	0	0.0648378	1	S6	Bacteroidota	Bacteroidia	Cryomorphaceae	d__Bacteria;p__Bacteroidota;c__Bacteroidia;o__Flavobacteriales;f__Cryomorphaceae;g__Cryomorpha;s__
MAG107	0	0	not applicable	not applicable	79.02	1.2	medium	6383	405	2262087	FALSE	74	SAMN18623544	3	5335	0	0	0	0	0.000152315	0.0930269	0	0	0	0	1	S2	Euryarchaeota	SW-10-69-26	unknown	d__Archaea;p__Thermoplasmatota;c__SW-10-69-26;o__JACQPN01;f__;g__;s__
MAG098	0	0	not applicable	not applicable	71.26	7.82	medium	1917	883	1615349	FALSE	32.9	SAMN18623531	5580	45	2	160	85	0	0.283306	0.000784669	2.19137e-05	0.00129519	0.000255609	0	1	S1	Actinobacteriota	Acidimicrobiia	AC-14	d__Bacteria;p__Actinobacteriota;c__Acidimicrobiia;o__Acidimicrobiales;f__AC-14;g__;s__
MAG010	0	0	not applicable	not applicable	92.45	2.56	high	17072	249	2612057	FALSE	80.8	SAMN18623583	5	6	26	1313	9331	8	0.000253859	0.000104623	0.000284878	0.0106287	0.0280599	2.82057e-05	2	S4,S5	Actinobacteriota	Acidimicrobiia	ZC4RG35	d__Bacteria;p__Actinobacteriota;c__Acidimicrobiia;o__UBA5794;f__ZC4RG35;g__JACCTH01;s__JACCTH01 sp013812505
MAG113	0	0	not applicable	not applicable	98.21	4.27	high	26247	210	3802452	FALSE	78.1	SAMN18623538	13	15344	3	2	5	0	0.000660032	0.267555	3.28706e-05	1.61899e-05	1.50358e-05	0	1	S2	Actinobacteriota	UBA4738	AC-67	d__Bacteria;p__Actinobacteriota;c__UBA4738;o__AC-67;f__AC-67;g__;s__
MAG002	0	0	not applicable	not applicable	96.43	0.95	high	107724	77	3007132	FALSE	93.2	SAMN18623573	0	0	0	1	0	26965	0	0	0	8.09494e-06	0	0.0950707	1	S6	Bacteroidota	Bacteroidia	VadinHA17	d__Bacteria;p__Bacteroidota;c__Bacteroidia;o__Bacteroidales;f__VadinHA17;g__;s__
MAG001	not applicable	not applicable	not applicable	not applicable	94.82	0.85	high	29210	198	3754078	TRUE	92.9	SAMN18623614	3	1	14953	8	6	1	0.000152315	1.74371e-05	0.163838	6.47595e-05	1.8043e-05	3.52571e-06	1	S3	Acidobacteriota	Thermoanaerobaculia	Gp7-AA6	d__Bacteria;p__Acidobacteriota;c__Thermoanaerobaculia;o__UBA5066;f__Gp7-AA6;g__Gp7-AA6;s__
MAG017	not applicable	not applicable	not applicable	not applicable	80.96	4.7	good	8271	684	3651325	TRUE	59.5	SAMN18623618	2	0	5	79	12250	0	0.000101543	0	5.47843e-05	0.0006395	0.0368378	0	1	S5	Acidobacteriota	Blastocatellia	Pyrinomonadaceae	d__Bacteria;p__Acidobacteriota;c__Blastocatellia;o__Pyrinomonadales;f__Pyrinomonadaceae;g__GCA-002050365;s__
MAG044	not applicable	not applicable	not applicable	not applicable	90.2	7.98	good	5889	863	3705603	TRUE	52.2	SAMN18623589	113	307	13901	434	135	5	0.00573721	0.00535319	0.152311	0.0035132	0.000405967	1.76285e-05	1	S3	Actinobacteriota	Rubrobacteria	Rubrobacteraceae	d__Bacteria;p__Actinobacteriota;c__Rubrobacteria;o__Rubrobacterales;f__Rubrobacteraceae;g__SCSIO-52915;s__
MAG011	not applicable	not applicable	not applicable	not applicable	90.35	4.27	high	24536	259	4116600	TRUE	71.2	SAMN18623615	55	39	270	13158	132	2	0.00279245	0.000680047	0.00295835	0.106513	0.000396946	7.05142e-06	1	S4	Acidobacteriota	Blastocatellia	Pyrinomonadaceae	d__Bacteria;p__Acidobacteriota;c__Blastocatellia;o__Pyrinomonadales;f__Pyrinomonadaceae;g__QHXQ01;s__
Averages	4.42105	1.24488			85.8686	3.57465		34059.5	409.047	3.34217e+06																1.17021
*biosynthetic richness = BGC counts / (genome length/1,000,000)
**Colors inform pairs of redundant MAGs
***Bold font: relative abundance greater than 1%

## Sheet: Suppl Table 5 - DB of BGCs
Supplementary Table 5. Database of BGCs (n=168).
Genomic information					Functional information
					antiSMASH output										BiG-SCAPE output
genome_ID	phyla_GTDB	class_GTDB	family_GTDB	funct. cluster (Fig 5)	BGC_ID	core_types	candidate_cluster	from	to	contig_edge	knownClusterBlast_match	MiBIG_reference	gene_similarity	region_length (bp)	biosynthetic_class	GCF_ID	MIBiG_match
MAG003	Bacteroidota	Rhodothermia	PXAI01	F	MAG003_region158	terpene	single candidate	1	11401	True			0	11401	terpene	singleton	False
MAG003	Bacteroidota	Rhodothermia	PXAI01	F	MAG003_region2	terpene	single candidate	26995	43454	True			0	16460	terpene	singleton	False
MAG004	Proteobacteria	Gammaproteobacteria	Halomonadaceae	C	MAG004_region12	terpene	single candidate	1	15238	True			0	15238	terpene	singleton	False
MAG004	Proteobacteria	Gammaproteobacteria	Halomonadaceae	C	MAG004_region147	betalactone	single candidate	1	14335	True	plipastatin	BGC0000407	0.15	14335	Others	singleton	False
MAG004	Proteobacteria	Gammaproteobacteria	Halomonadaceae	C	MAG004_region218	arylpolyene	single candidate	1	5174	True			0	5174	Others	singleton	False
MAG004	Proteobacteria	Gammaproteobacteria	Halomonadaceae	C	MAG004_region36	ectoine	single candidate	195	10587	FALSE	ectoine	BGC0000855	0.75	10393	Others	singleton	False
MAG005	Proteobacteria	Alphaproteobacteria	Rhodobacteraceae	C	MAG005_region168	terpene	single candidate	33911	54936	FALSE	carotenoid	BGC0000647	1	21026	terpene	singleton	False
MAG005	Proteobacteria	Alphaproteobacteria	Rhodobacteraceae	C	MAG005_region174	hserlactone	single candidate	8396	25367	True			0	16972	Others	singleton	False
MAG005	Proteobacteria	Alphaproteobacteria	Rhodobacteraceae	C	MAG005_region180	bacteriocin	single candidate	10733	20359	True			0	9627	RiPP	singleton	False
MAG005	Proteobacteria	Alphaproteobacteria	Rhodobacteraceae	C	MAG005_region2	terpene	single candidate	36406	58350	FALSE			0	21945	terpene	singleton	False
MAG005	Proteobacteria	Alphaproteobacteria	Rhodobacteraceae	C	MAG005_region255	ectoine	single candidate	1	5736	True	ectoine	BGC0000860	1	5736	Others	singleton	TRUE
MAG006	Spirochaetota	Spirochaetia	SLAA01	D	MAG006_region238	terpene	single candidate	1	15178	True	myxochromide C	BGC0001424	0.08	15178	terpene	singleton	False
MAG006	Spirochaetota	Spirochaetia	SLAA01	D	MAG006_region240	bacteriocin	single candidate	1	6456	True			0	6456	RiPP	singleton	False
MAG006	Spirochaetota	Spirochaetia	SLAA01	D	MAG006_region39	T3PKS	single candidate	1	15090	True			0	15090	other PKS	singleton	False
MAG006	Spirochaetota	Spirochaetia	SLAA01	D	MAG006_region47	betalactone	single candidate	1	14860	True			0	14860	Others	singleton	False
MAG007	Acidobacteriota	Thermoanaerobaculia	Gp7-AA6	A	MAG007_region27	NRPS	single candidate	41525	77526	True	Sch-47554 / Sch-47555	BGC0000268	0.05	36002	NRP	singleton	False
MAG007	Acidobacteriota	Thermoanaerobaculia	Gp7-AA6	A	MAG007_region36	NRPS	single candidate	789	27857	True	O-antigen	BGC0000784	0.11	27069	NRP	singleton	False
MAG007	Acidobacteriota	Thermoanaerobaculia	Gp7-AA6	A	MAG007_region4	NRPS	single candidate	18440	61643	FALSE	anabaenopeptin NZ857 / nostamide A	BGC0001479	1	43204	NRP	singleton	False
MAG007	Acidobacteriota	Thermoanaerobaculia	Gp7-AA6	A	MAG007_region53	NRPS	single candidate	1	10055	True			0	10055	NRP	singleton	False
MAG007	Acidobacteriota	Thermoanaerobaculia	Gp7-AA6	A	MAG007_region55	NRPS-like	single candidate	1	5424	True	rhizomide A / rhizomide B / rhizomide C	BGC0001758	1	5424	NRP	singleton	False
MAG007	Acidobacteriota	Thermoanaerobaculia	Gp7-AA6	A	MAG007_region58	NRPS	single candidate	1	6876	True	anabaenopeptin NZ857 / nostamide A	BGC0001479	1	6876	NRP	singleton	False
MAG007	Acidobacteriota	Thermoanaerobaculia	Gp7-AA6	A	MAG007_region72	lanthipeptide,bacteriocin	neighbouring	30226	52844	FALSE			0	22619	RiPP	singleton	False
MAG007	Acidobacteriota	Thermoanaerobaculia	Gp7-AA6	A	MAG007_region74	terpene	single candidate	34606	60207	FALSE	malleobactin A / malleobactin B / malleobactin C / malleobactin D	BGC0000386	0.07	25602	terpene	singleton	False
MAG008	Acidobacteriota	Blastocatellia	Pyrinomonadaceae	A	MAG008_region1	lassopeptide	single candidate	392378	415181	FALSE			0	22804	RiPP	singleton	False
MAG008	Acidobacteriota	Blastocatellia	Pyrinomonadaceae	A	MAG008_region10	NRPS-like	single candidate	249773	292295	FALSE			0	42523	NRP	singleton	False
MAG008	Acidobacteriota	Blastocatellia	Pyrinomonadaceae	A	MAG008_region10.2	T3PKS	single candidate	572766	613899	FALSE			0	41134	other PKS	singleton	False
MAG008	Acidobacteriota	Blastocatellia	Pyrinomonadaceae	A	MAG008_region10.3	microviridin	single candidate	786148	806324	FALSE	microviridin K	BGC0000594	0.25	20177	RiPP	singleton	False
MAG008	Acidobacteriota	Blastocatellia	Pyrinomonadaceae	A	MAG008_region10.4	lanthipeptide,bacteriocin	neighbouring	1096133	1119000	FALSE			0	22868	RiPP	singleton	False
MAG008	Acidobacteriota	Blastocatellia	Pyrinomonadaceae	A	MAG008_region13	TfuA-related	single candidate	231717	253586	FALSE			0	21870	RiPP	singleton	False
MAG008	Acidobacteriota	Blastocatellia	Pyrinomonadaceae	A	MAG008_region16	NRPS	single candidate	1	43759	True	ralsolamycin	BGC0001363	0.4	43759	NRP	singleton	False
MAG008	Acidobacteriota	Blastocatellia	Pyrinomonadaceae	A	MAG008_region19	NRPS	single candidate	1	13531	True	puwainaphycin A / puwainaphycin B / puwainaphycin C / puwainaphycin D	BGC0001125	0.3	13531	NRP	singleton	False
MAG008	Acidobacteriota	Blastocatellia	Pyrinomonadaceae	A	MAG008_region2	NRPS,T1PKS	intervealed	114941	246031	FALSE	nostopeptolide A2	BGC0001028	0.5	131091	hybrids NRP/T1PKS	singleton	False
MAG008	Acidobacteriota	Blastocatellia	Pyrinomonadaceae	A	MAG008_region2.2	bacteriocin	single candidate	485602	496459	FALSE			0	10858	RiPP	singleton	False
MAG008	Acidobacteriota	Blastocatellia	Pyrinomonadaceae	A	MAG008_region7	NRPS-like	single candidate	68447	96397	True	VEPE / AEPE / TG-1	BGC0000871	0.8	27951	NRP	singleton	False
MAG009	Acidobacteriota	Blastocatellia	Pyrinomonadaceae	A	MAG009_region1	NRPS-like	single candidate	159801	204207	FALSE	VEPE / AEPE / TG-1	BGC0000871	0.8	44407	NRP	singleton	False
MAG009	Acidobacteriota	Blastocatellia	Pyrinomonadaceae	A	MAG009_region13	NRPS-like	single candidate	1	25155	True			0	25155	NRP	singleton	False
MAG009	Acidobacteriota	Blastocatellia	Pyrinomonadaceae	A	MAG009_region14	NRPS	single candidate	3	47829	True	puwainaphycin A / puwainaphycin B / puwainaphycin C / puwainaphycin D	BGC0001125	0.4	47827	NRP	singleton	False
MAG009	Acidobacteriota	Blastocatellia	Pyrinomonadaceae	A	MAG009_region23	NRPS	single candidate	913	30639	True	ralsolamycin	BGC0001754	0.8	29727	NRP	singleton	False
MAG009	Acidobacteriota	Blastocatellia	Pyrinomonadaceae	A	MAG009_region25	NRPS	single candidate	1	15411	True	anabaenopeptin NZ857 / nostamide A	BGC0001479	1	15411	NRP	singleton	False
MAG009	Acidobacteriota	Blastocatellia	Pyrinomonadaceae	A	MAG009_region26	NRPS	single candidate	1	15372	True	jamaicamide A / jamaicamide B / jamaicamide C	BGC0001001	0.11	15372	NRP	singleton	False
MAG009	Acidobacteriota	Blastocatellia	Pyrinomonadaceae	A	MAG009_region31	NRPS	single candidate	1	8994	True	microsclerodermin M	BGC0001019	0.27	8994	NRP	singleton	False
MAG009	Acidobacteriota	Blastocatellia	Pyrinomonadaceae	A	MAG009_region32	NRPS,T1PKS	intervealed	1	8348	True	hapalosin	BGC0001467	0.4	8348	hybrids NRP/T1PKS	singleton	False
MAG009	Acidobacteriota	Blastocatellia	Pyrinomonadaceae	A	MAG009_region33	NRPS	single candidate	1	6872	True	icosalide A / icosalide B	BGC0001833	1	6872	NRP	singleton	False
MAG009	Acidobacteriota	Blastocatellia	Pyrinomonadaceae	A	MAG009_region35	NRPS	single candidate	1	15198	True	theonellamide	BGC0001800	0.2	15198	NRP	singleton	False
MAG009	Acidobacteriota	Blastocatellia	Pyrinomonadaceae	A	MAG009_region43	NRPS,T1PKS	intervealed	70957	159604	True	nostophycin	BGC0001029	0.27	88648	hybrids NRP/T1PKS	singleton	False
MAG009	Acidobacteriota	Blastocatellia	Pyrinomonadaceae	A	MAG009_region44	arylpolyene	single candidate	57220	97867	FALSE			0	40648	Others	singleton	False
MAG009	Acidobacteriota	Blastocatellia	Pyrinomonadaceae	A	MAG009_region46	NRPS-like	single candidate	69889	93537	True			0	23649	NRP	singleton	False
MAG009	Acidobacteriota	Blastocatellia	Pyrinomonadaceae	A	MAG009_region48	NRPS,T1PKS	intervealed	1	66258	True	vioprolides A / vioprolides B / vioprolides C / vioprolides D	BGC0001943	0.25	66258	hybrids NRP/T1PKS	singleton	False
MAG009	Acidobacteriota	Blastocatellia	Pyrinomonadaceae	A	MAG009_region5	microviridin	single candidate	196976	217170	FALSE	microviridin K	BGC0000594	0.25	20195	RiPP	singleton	False
MAG009	Acidobacteriota	Blastocatellia	Pyrinomonadaceae	A	MAG009_region50	bacteriocin	single candidate	20775	31716	FALSE			0	10942	RiPP	singleton	False
MAG009	Acidobacteriota	Blastocatellia	Pyrinomonadaceae	A	MAG009_region51	NRPS,T1PKS	chemical hybrid	1	42442	True	oxalomycin B	BGC0001106	0.09	42442	hybrids NRP/T1PKS	singleton	False
MAG009	Acidobacteriota	Blastocatellia	Pyrinomonadaceae	A	MAG009_region59	NRPS,T1PKS	intervealed	1	38898	True			0	38898	hybrids NRP/T1PKS	singleton	False
MAG009	Acidobacteriota	Blastocatellia	Pyrinomonadaceae	A	MAG009_region64	NRPS	single candidate	1	15841	True	cyanopeptolin	BGC0000332	0.28	15841	NRP	singleton	False
MAG009	Acidobacteriota	Blastocatellia	Pyrinomonadaceae	A	MAG009_region65	bacteriocin	single candidate	2329	13153	FALSE			0	10825	RiPP	singleton	False
MAG009	Acidobacteriota	Blastocatellia	Pyrinomonadaceae	A	MAG009_region68	NRPS	single candidate	1	12748	True			0	12748	NRP	singleton	False
MAG009	Acidobacteriota	Blastocatellia	Pyrinomonadaceae	A	MAG009_region69	NRPS,T1PKS	intervealed	1	12917	True	microsclerodermin M	BGC0001019	0.36	12917	hybrids NRP/T1PKS	singleton	False
MAG009	Acidobacteriota	Blastocatellia	Pyrinomonadaceae	A	MAG009_region73	NRPS	single candidate	1	8858	True	puwainaphycin F / minutissamide A / minutissamide B / minutissamide C / minutissamide D	BGC0001953	0.15	8858	NRP	singleton	False
MAG012	Proteobacteria	Alphaproteobacteria	Sphingomonadaceae	F	MAG012_region10	terpene	single candidate	1	18545	True	carotenoid	BGC0000634	0.33	18545	terpene	singleton	False
MAG012	Proteobacteria	Alphaproteobacteria	Sphingomonadaceae	F	MAG012_region153	T3PKS	single candidate	1	15927	True			0	15927	other PKS	singleton	False
MAG012	Proteobacteria	Alphaproteobacteria	Sphingomonadaceae	F	MAG012_region89	acyl_amino_acids	single candidate	1	24292	True			0	24292	Others	singleton	False
MAG012	Proteobacteria	Alphaproteobacteria	Sphingomonadaceae	F	MAG012_region92	lassopeptide	single candidate	1	20088	True			0	20088	RiPP	singleton	False
MAG012	Proteobacteria	Alphaproteobacteria	Sphingomonadaceae	F	MAG012_region94	bacteriocin	single candidate	1717	13114	FALSE			0	11398	RiPP	singleton	False
MAG014	Actinobacteriota	Actinomycetia	SCTD01	F	MAG014_region2	NRPS-like,T1PKS	intervealed	239	36584	True	tiancimycin	BGC0001378	0.27	36346	hybrids NRP/T1PKS	GCF_2089	False
MAG014	Actinobacteriota	Actinomycetia	SCTD01	F	MAG014_region222	terpene	single candidate	1	6022	True			0	6022	terpene	singleton	False
MAG014	Actinobacteriota	Actinomycetia	SCTD01	F	MAG014_region37	lassopeptide	single candidate	8849	20649	True			0	11801	RiPP	singleton	False
MAG015	Acidobacteriota	Blastocatellia	Pyrinomonadaceae	E	MAG015_region12	TfuA-related	single candidate	27167	45256	True			0	18090	RiPP	singleton	False
MAG015	Acidobacteriota	Blastocatellia	Pyrinomonadaceae	E	MAG015_region432	NRPS-like	single candidate	1	5938	True	VEPE / AEPE / TG-1	BGC0000871	0.4	5938	NRP	singleton	False
MAG016	Acidobacteriota	Vicinamibacteria	2-12-FULL-66-21	F	MAG016_region159	terpene	single candidate	1	5500	True			0	5500	terpene	singleton	False
MAG016	Acidobacteriota	Vicinamibacteria	2-12-FULL-66-21	F	MAG016_region328	terpene	single candidate	1	11320	True			0	11320	terpene	singleton	False
MAG019	Actinobacteriota	Rubrobacteria	Rubrobacteraceae	D	MAG019_region22	betalactone	single candidate	1	9551	True			0	9551	Others	singleton	False
MAG019	Actinobacteriota	Rubrobacteria	Rubrobacteraceae	D	MAG019_region43	T3PKS	single candidate	1	9602	True	alkylpyrone-407 / alkylpyrone-393	BGC0001964	0.04	9602	other PKS	GCF_2046	False
MAG022	Proteobacteria	Gammaproteobacteria	REEB76	D	MAG022_region18	bacteriocin	single candidate	1	10307	True			0	10307	RiPP	singleton	False
MAG022	Proteobacteria	Gammaproteobacteria	REEB76	D	MAG022_region19	NAGGN	single candidate	1	12994	True			0	12994	Others	singleton	False
MAG022	Proteobacteria	Gammaproteobacteria	REEB76	D	MAG022_region3	terpene	single candidate	28582	50332	FALSE			0	21751	terpene	singleton	False
MAG022	Proteobacteria	Gammaproteobacteria	REEB76	D	MAG022_region64	betalactone	single candidate	1	12259	True	lipopolysaccharide	BGC0000774	0.05	12259	Others	singleton	False
MAG025	Proteobacteria	Gammaproteobacteria	Halomonadaceae	C	MAG025_region135	terpene	single candidate	1	11353	True			0	11353	terpene	singleton	False
MAG025	Proteobacteria	Gammaproteobacteria	Halomonadaceae	C	MAG025_region163	ectoine	single candidate	1	9632	True	ectoine	BGC0000856	0.5	9632	Others	singleton	False
MAG025	Proteobacteria	Gammaproteobacteria	Halomonadaceae	C	MAG025_region38	terpene	single candidate	1	13574	True			0	13574	terpene	singleton	False
MAG027	Proteobacteria	Gammaproteobacteria	DSM-19610	E	MAG027_region176	bacteriocin	single candidate	1	5871	True			0	5871	RiPP	singleton	False
MAG027	Proteobacteria	Gammaproteobacteria	DSM-19610	E	MAG027_region199	bacteriocin	single candidate	6783	12187	True			0	5405	RiPP	singleton	False
MAG027	Proteobacteria	Gammaproteobacteria	DSM-19610	E	MAG027_region43	NRPS-like	single candidate	1	30451	True			0	30451	NRP	singleton	False
MAG028	Bacteroidota	Bacteroidia	Cryomorphaceae	F	MAG028_region263	terpene	single candidate	1	12511	True	carotenoid	BGC0000650	0.42	12511	terpene	GCF_2013	False
MAG029	Bacteroidota	Bacteroidia	Cryomorphaceae	F	MAG029_region13	NRPS-like	single candidate	1	15806	True			0	15806	NRP	singleton	False
MAG029	Bacteroidota	Bacteroidia	Cryomorphaceae	F	MAG029_region226	terpene	single candidate	1	11968	True	carotenoid	BGC0000650	0.42	11968	terpene	GCF_2013	False
MAG029	Bacteroidota	Bacteroidia	Cryomorphaceae	F	MAG029_region241	terpene	single candidate	1	13027	True			0	13027	terpene	singleton	False
MAG030	Proteobacteria	Alphaproteobacteria	Sphingomonadaceae	F	MAG030_region168	bacteriocin	single candidate	1	8367	True			0	8367	RiPP	singleton	False
MAG030	Proteobacteria	Alphaproteobacteria	Sphingomonadaceae	F	MAG030_region176	terpene	single candidate	2491	22047	True	carotenoid	BGC0000634	0.33	19557	terpene	singleton	False
MAG032	Desulfobacterota	Desulfuromonadia	Desulfuromonadaceae	B	MAG032_region170	T1PKS,hglE-KS	chemical hybrid	1	10627	True			0	10627	other PKS	singleton	False
MAG032	Desulfobacterota	Desulfuromonadia	Desulfuromonadaceae	B	MAG032_region178	resorcinol	single candidate	1	7655	True			0	7655	Others	singleton	False
MAG032	Desulfobacterota	Desulfuromonadia	Desulfuromonadaceae	B	MAG032_region180	arylpolyene	single candidate	1	10436	True	flexirubin	BGC0000839	0.08	10436	Others	singleton	False
MAG032	Desulfobacterota	Desulfuromonadia	Desulfuromonadaceae	B	MAG032_region30	hglE-KS	single candidate	1	5555	True			0	5555	other PKS	singleton	False
MAG033	Proteobacteria	Gammaproteobacteria	Wenzhouxiangellaceae	F	MAG033_region171	terpene	single candidate	1	6879	True			0	6879	terpene	singleton	False
MAG033	Proteobacteria	Gammaproteobacteria	Wenzhouxiangellaceae	F	MAG033_region225	terpene	single candidate	8979	19873	True	carotenoid	BGC0000638	0.5	10895	terpene	singleton	False
MAG033	Proteobacteria	Gammaproteobacteria	Wenzhouxiangellaceae	F	MAG033_region234	NRPS,T1PKS	intervealed	1	9407	True			0	9407	hybrids NRP/T1PKS	singleton	False
MAG033	Proteobacteria	Gammaproteobacteria	Wenzhouxiangellaceae	F	MAG033_region26	arylpolyene	single candidate	1	7137	True			0	7137	Others	singleton	False
MAG033	Proteobacteria	Gammaproteobacteria	Wenzhouxiangellaceae	F	MAG033_region283	terpene	single candidate	1	7073	True	carotenoid	BGC0000642	0.28	7073	terpene	singleton	False
MAG033	Proteobacteria	Gammaproteobacteria	Wenzhouxiangellaceae	F	MAG033_region80	terpene	single candidate	1	8314	True			0	8314	terpene	singleton	False
MAG034	Verrucomicrobiota	Kiritimatiellae	M55B126	E	MAG034_region229	NRPS-like	single candidate	1	31946	True			0	31946	NRP	singleton	False
MAG035	Desulfobacterota	Desulfobacteria	Desulfobacteraceae	B	MAG035_region1	arylpolyene	single candidate	1	22651	True	APE Vf	BGC0000837	0.1	22651	Others	singleton	False
MAG035	Desulfobacterota	Desulfobacteria	Desulfobacteraceae	B	MAG035_region305	betalactone	single candidate	1	15413	True			0	15413	Others	singleton	False
MAG035	Desulfobacterota	Desulfobacteria	Desulfobacteraceae	B	MAG035_region307	arylpolyene	single candidate	1	28334	True	flexirubin	BGC0000839	0.12	28334	Others	singleton	False
MAG035	Desulfobacterota	Desulfobacteria	Desulfobacteraceae	B	MAG035_region543	hglE-KS	single candidate	1	8249	True			0	8249	other PKS	singleton	False
MAG038	Desulfobacterota	Desulfobacteria	Desulfobacteraceae	F	MAG038_region274	NRPS,T1PKS	neighbouring	1	7481	True	1-heptadecene	BGC0001164	1	7481	hybrids NRP/T1PKS	singleton	False
MAG038	Desulfobacterota	Desulfobacteria	Desulfobacteraceae	F	MAG038_region32	T3PKS	single candidate	1	5609	True			0	5609	other PKS	singleton	False
MAG042	Acidobacteriota	Blastocatellia	Pyrinomonadaceae	A	MAG042_region172	NRPS-like	single candidate	1	39484	True			0	39484	NRP	singleton	False
MAG042	Acidobacteriota	Blastocatellia	Pyrinomonadaceae	A	MAG042_region200	ladderane,NRPS	neighbouring	1	32724	True	gramicidin	BGC0000367	0.25	32724	Others	GCF_2067	False
MAG042	Acidobacteriota	Blastocatellia	Pyrinomonadaceae	A	MAG042_region204	bacteriocin	single candidate	1	9975	True			0	9975	RiPP	singleton	False
MAG042	Acidobacteriota	Blastocatellia	Pyrinomonadaceae	A	MAG042_region24	bacteriocin	single candidate	1	9581	True			0	9581	RiPP	singleton	False
MAG042	Acidobacteriota	Blastocatellia	Pyrinomonadaceae	A	MAG042_region257	NRPS-like	single candidate	1	13281	True	VEPE / AEPE / TG-1	BGC0000871	0.6	13281	NRP	GCF_2042	False
MAG042	Acidobacteriota	Blastocatellia	Pyrinomonadaceae	A	MAG042_region78	NRPS-like,T1PKS	neighbouring	1	6563	True	hapalosin	BGC0001467	0.4	6563	hybrids NRP/T1PKS	singleton	False
MAG043	Chloroflexota	UBA6077	CF-72	F	MAG043_region354	terpene	single candidate	1	8312	True			0	8312	terpene	singleton	False
MAG043	Chloroflexota	UBA6077	CF-72	F	MAG043_region7	NRPS,T1PKS	intervealed	1	47046	True	thaxteramide A1 / thaxteramide A2 / thaxteramide B1 / thaxteramide B2	BGC0002026	0.13	47046	hybrids NRP/T1PKS	singleton	False
MAG045	Acidobacteriota	Blastocatellia	Pyrinomonadaceae	A	MAG045_region102	NRPS	single candidate	26653	52025	True	crochelin A	BGC0002001	0.07	25373	NRP	singleton	False
MAG045	Acidobacteriota	Blastocatellia	Pyrinomonadaceae	A	MAG045_region114	NRPS-like	single candidate	4587	43224	True			0	38638	NRP	singleton	False
MAG045	Acidobacteriota	Blastocatellia	Pyrinomonadaceae	A	MAG045_region12	NRPS-like	single candidate	28062	56106	True	VEPE / AEPE / TG-1	BGC0000871	0.8	28045	NRP	GCF_2042	False
MAG045	Acidobacteriota	Blastocatellia	Pyrinomonadaceae	A	MAG045_region24	lanthipeptide	single candidate	1	35706	True			0	35706	RiPP	singleton	False
MAG045	Acidobacteriota	Blastocatellia	Pyrinomonadaceae	A	MAG045_region74	bacteriocin	single candidate	41592	52380	FALSE			0	10789	RiPP	singleton	False
MAG045	Acidobacteriota	Blastocatellia	Pyrinomonadaceae	A	MAG045_region79	microviridin	single candidate	1	10403	True			0	10403	RiPP	singleton	False
MAG047	Acidobacteriota	Blastocatellia	Pyrinomonadaceae	F	MAG047_region1	NRPS-like	single candidate	41703	68911	True			0	27209	NRP	singleton	False
MAG047	Acidobacteriota	Blastocatellia	Pyrinomonadaceae	F	MAG047_region39	NRPS-like	single candidate	1	9891	True			0	9891	NRP	singleton	False
MAG047	Acidobacteriota	Blastocatellia	Pyrinomonadaceae	F	MAG047_region40	terpene	single candidate	1	9706	True			0	9706	terpene	singleton	False
MAG048	Proteobacteria	Alphaproteobacteria	Sphingomonadaceae	F	MAG048_region138	lassopeptide	single candidate	1623	24203	FALSE			0	22581	RiPP	singleton	False
MAG048	Proteobacteria	Alphaproteobacteria	Sphingomonadaceae	F	MAG048_region40	terpene	single candidate	1	7491	True	carotenoid	BGC0000634	0.16	7491	terpene	singleton	False
MAG052	Acidobacteriota	Blastocatellia	Pyrinomonadaceae	A	MAG052_region102	NRPS,T1PKS	intervealed	1	11960	True	puwainaphycin F / minutissamide A / minutissamide B / minutissamide C / minutissamide D	BGC0001953	0.3	11960	hybrids NRP/T1PKS	singleton	False
MAG052	Acidobacteriota	Blastocatellia	Pyrinomonadaceae	A	MAG052_region122	NRPS-like	single candidate	1	11337	True			0	11337	NRP	singleton	False
MAG052	Acidobacteriota	Blastocatellia	Pyrinomonadaceae	A	MAG052_region137	NRPS	single candidate	1	6385	True			0	6385	NRP	singleton	False
MAG052	Acidobacteriota	Blastocatellia	Pyrinomonadaceae	A	MAG052_region152	NRPS,T1PKS	chemical hybrid	1	5901	True	puwainaphycin A / puwainaphycin B / puwainaphycin C / puwainaphycin D	BGC0001125	0.4	5901	hybrids NRP/T1PKS	singleton	False
MAG052	Acidobacteriota	Blastocatellia	Pyrinomonadaceae	A	MAG052_region207	ladderane	single candidate	1	28978	True			0	28978	Others	GCF_2067	False
MAG052	Acidobacteriota	Blastocatellia	Pyrinomonadaceae	A	MAG052_region214	NRPS	single candidate	1	25884	True	vioprolide A	BGC0001822	0.33	25884	NRP	singleton	False
MAG052	Acidobacteriota	Blastocatellia	Pyrinomonadaceae	A	MAG052_region231	bacteriocin	single candidate	30847	38320	True			0	7474	RiPP	singleton	False
MAG052	Acidobacteriota	Blastocatellia	Pyrinomonadaceae	A	MAG052_region240	NRPS	single candidate	1	8646	True	anabaenopeptin NZ857 / nostamide A	BGC0001479	1	8646	NRP	singleton	False
MAG052	Acidobacteriota	Blastocatellia	Pyrinomonadaceae	A	MAG052_region269	NRPS	single candidate	1	5958	True			0	5958	NRP	singleton	False
MAG052	Acidobacteriota	Blastocatellia	Pyrinomonadaceae	A	MAG052_region316	NRPS,T1PKS	neighbouring	1	5471	True			0	5471	hybrids NRP/T1PKS	singleton	False
MAG052	Acidobacteriota	Blastocatellia	Pyrinomonadaceae	A	MAG052_region347	NRPS	single candidate	1	6378	True	minutissamide A / minutissamide C / minutissamide D	BGC0001952	0.23	6378	NRP	singleton	False
MAG052	Acidobacteriota	Blastocatellia	Pyrinomonadaceae	A	MAG052_region56	NRPS	single candidate	1	12577	True	minutissamide A / minutissamide C / minutissamide D	BGC0001952	0.15	12577	NRP	singleton	False
MAG052	Acidobacteriota	Blastocatellia	Pyrinomonadaceae	A	MAG052_region72	NRPS-like	single candidate	1	14747	True	VEPE / AEPE / TG-1	BGC0000871	0.8	14747	NRP	singleton	False
MAG052	Acidobacteriota	Blastocatellia	Pyrinomonadaceae	A	MAG052_region73	NRPS	single candidate	1	7842	True	puwainaphycin A / puwainaphycin B / puwainaphycin C / puwainaphycin D	BGC0001125	0.4	7842	NRP	singleton	False
MAG052	Acidobacteriota	Blastocatellia	Pyrinomonadaceae	A	MAG052_region84	microviridin	single candidate	1	6974	True	microviridin K	BGC0000594	0.25	6974	RiPP	singleton	False
MAG052	Acidobacteriota	Blastocatellia	Pyrinomonadaceae	A	MAG052_region92	NRPS	single candidate	1	7742	True			0	7742	NRP	singleton	False
MAG053	Acidobacteriota	Vicinamibacteria	UBA2999	F	MAG053_region126	lassopeptide	single candidate	1	7527	True			0	7527	RiPP	singleton	False
MAG053	Acidobacteriota	Vicinamibacteria	UBA2999	F	MAG053_region288	terpene	single candidate	1	13407	True			0	13407	terpene	singleton	False
MAG053	Acidobacteriota	Vicinamibacteria	UBA2999	F	MAG053_region379	NRPS-like	single candidate	1	10247	True			0	10247	NRP	singleton	False
MAG053	Acidobacteriota	Vicinamibacteria	UBA2999	F	MAG053_region427	NRPS	single candidate	1	7512	True	crochelin A	BGC0002001	0.15	7512	NRP	singleton	False
MAG054	Actinobacteriota	Rubrobacteria	Rubrobacteraceae	D	MAG054_region291	terpene	single candidate	5061	26020	FALSE			0	20960	terpene	singleton	False
MAG054	Actinobacteriota	Rubrobacteria	Rubrobacteraceae	D	MAG054_region305	betalactone	single candidate	1	21709	True			0	21709	Others	singleton	False
MAG054	Actinobacteriota	Rubrobacteria	Rubrobacteraceae	D	MAG054_region313	T3PKS	single candidate	1	18178	True	alkylpyrone-407 / alkylpyrone-393	BGC0001964	0.06	18178	other PKS	GCF_2046	False
MAG054	Actinobacteriota	Rubrobacteria	Rubrobacteraceae	D	MAG054_region333	terpene	single candidate	1	10994	True			0	10994	terpene	singleton	False
MAG054	Actinobacteriota	Rubrobacteria	Rubrobacteraceae	D	MAG054_region4	NRPS-like	single candidate	1148	31571	True			0	30424	NRP	singleton	False
MAG055	Chloroflexota	Limnocylindria	QHBO01	E	MAG055_region3	T2PKS	single candidate	1	54137	True	formicamycins A-M	BGC0001590	0.06	54137	other PKS	singleton	False
MAG055	Chloroflexota	Limnocylindria	QHBO01	E	MAG055_region93	NRPS-like,T1PKS	intervealed	1	40871	True	tiancimycin	BGC0001378	0.27	40871	hybrids NRP/T1PKS	GCF_2089	False
MAG055	Chloroflexota	Limnocylindria	QHBO01	E	MAG055_region98	T1PKS	single candidate	1	23806	True	sanglifehrin A	BGC0001042	0.09	23806	T1PKS	singleton	False
MAG056	Acidobacteriota	Blastocatellia	Pyrinomonadaceae	E	MAG056_region517	NRPS-like,T1PKS	neighbouring	1	5462	True	hapalosin	BGC0001467	0.6	5462	hybrids NRP/T1PKS	singleton	False
MAG056	Acidobacteriota	Blastocatellia	Pyrinomonadaceae	E	MAG056_region76	NRPS-like	single candidate	1	6464	True			0	6464	NRP	singleton	False
MAG057	Actinobacteriota	Acidimicrobiia	AC-14	A	MAG057_region23	NRPS	single candidate	1	6154	True			0	6154	NRP	singleton	False
MAG057	Actinobacteriota	Acidimicrobiia	AC-14	A	MAG057_region313	bacteriocin	single candidate	1	5519	True			0	5519	RiPP	singleton	False
MAG057	Actinobacteriota	Acidimicrobiia	AC-14	A	MAG057_region95	other	single candidate	1	5697	True			0	5697	Others	singleton	False
MAG100	Proteobacteria	Gammaproteobacteria	JACCXJ01	E	MAG100_region732	NRPS-like	single candidate	1	6837	True			0	6837	NRP	singleton	False
MAG102	Myxococcota	Myxococcia	40CM-4-68-19	D	MAG102_region192	betalactone	single candidate	16541	36494	True	belactosin A / belactosin C	BGC0001441	0.08	19954	Others	singleton	False
MAG102	Myxococcota	Myxococcia	40CM-4-68-19	D	MAG102_region193	T3PKS	single candidate	10066	36449	True	alkylpyrone-407 / alkylpyrone-393	BGC0001831	0.83	26384	other PKS	singleton	False
MAG102	Myxococcota	Myxococcia	40CM-4-68-19	D	MAG102_region251	NRPS-like	single candidate	1	11952	True	VEPE / AEPE / TG-1	BGC0000871	0.6	11952	NRP	singleton	False
MAG102	Myxococcota	Myxococcia	40CM-4-68-19	D	MAG102_region4	TfuA-related	single candidate	5017	26848	FALSE			0	21832	RiPP	singleton	False
MAG102	Myxococcota	Myxococcia	40CM-4-68-19	D	MAG102_region9	T1PKS	single candidate	1	25993	True			0	25993	T1PKS	singleton	False
MAG106	Actinobacteriota	Actinomycetia	Pseudonocardiaceae	F	MAG106_region3	terpene	single candidate	1	12891	True	carotenoid	BGC0000633	0.18	12891	terpene	singleton	False
MAG106	Actinobacteriota	Actinomycetia	Pseudonocardiaceae	F	MAG106_region310	siderophore	single candidate	1	11940	True			0	11940	Others	singleton	False
MAG106	Actinobacteriota	Actinomycetia	Pseudonocardiaceae	F	MAG106_region317	lanthipeptide	single candidate	1	9471	True			0	9471	RiPP	singleton	False
MAG106	Actinobacteriota	Actinomycetia	Pseudonocardiaceae	F	MAG106_region40	terpene	single candidate	1	11724	True	hopene	BGC0000663	0.23	11724	terpene	singleton	False
MAG110	Acidobacteriota	Blastocatellia	Pyrinomonadaceae	E	MAG110_region326	ladderane	single candidate	1	9649	True			0	9649	Others	singleton	False
MAG110	Acidobacteriota	Blastocatellia	Pyrinomonadaceae	E	MAG110_region390	NRPS-like	single candidate	1	7561	True	VEPE / AEPE / TG-1	BGC0000871	0.4	7561	NRP	singleton	False

## Sheet: Suppl Table 6 - DB of genes
Supplementary Table 6. Database of specialized genes (n=2577).
GENOME_INFO	BGC_INFO			GENE_INFO
genome_ID	BGC_ID	core_types	biosynthetic_class	gene_ID	from	to	gene_length	gene_type	gene_kind	biosynthetic_core	SMCOG_ID	SMCOG_name	SMCOG_score	SMCOG_Evalue	original_gff
MAG003	MAG003_region158	terpene	terpene	MAG003_region158_g1	1	1527	1527	ND							gene_id=MTG003_ctg158_g1;transcript_id=MTG003_ctg158_t1;transl_table=11;translation=length.509
MAG003	MAG003_region158	terpene	terpene	MAG003_region158_g10	10172	11401	1230	ND							gene_id=MTG003_ctg158_g10;transcript_id=MTG003_ctg158_t10;transl_table=11;translation=length.409
MAG003	MAG003_region158	terpene	terpene	MAG003_region158_g2	1632	2594	963	ND							gene_id=MTG003_ctg158_g2;transcript_id=MTG003_ctg158_t2;transl_table=11;translation=length.320
MAG003	MAG003_region158	terpene	terpene	MAG003_region158_g3	2597	3604	1008	accessory_gene	regulatory		SMCOG1078	LacIfamilytranscriptionregulator	289.4	6.3e-88	gene_id=MTG003_ctg158_g3;transcript_id=MTG003_ctg158_t3;gene_functions=regulatory(smcogs)SMCOG1078:LacIfamilytranscriptionregulator(Score:289.4%3BE-value:6.3e-88);gene_kind=regulatory;transl_table=11;translation=length.335
MAG003	MAG003_region158	terpene	terpene	MAG003_region158_g4	3851	4822	972	core_gene	biosynthetic	terpene					gene_id=MTG003_ctg158_g4;transcript_id=MTG003_ctg158_t4;gene_functions=biosynthetic(rule-based-clusters)terpene:phytoene_synt;gene_kind=biosynthetic;sec_met_domain=phytoene_synt(E-value:1.2e-99%2Cbitscore:322.3%2Cseeds:8%2Ctool:rule-based-clusters);transl_table=11;translation=length.323
MAG003	MAG003_region158	terpene	terpene	MAG003_region158_g5	4909	5634	726	ND							gene_id=MTG003_ctg158_g5;transcript_id=MTG003_ctg158_t5;transl_table=11;translation=length.241
MAG003	MAG003_region158	terpene	terpene	MAG003_region158_g6	5710	7218	1509	accessory_gene	additional_biosynthetic		SMCOG1090	acetyl-CoAcarboxylasebiotincarboxylase	672.4	1.3e-203	gene_id=MTG003_ctg158_g6;transcript_id=MTG003_ctg158_t6;gene_functions=biosynthetic-additional(rule-based-clusters)ATP-grasp,biosynthetic-additional(smcogs)SMCOG1090:acetyl-CoAcarboxylasebiotincarboxylase(Score:672.4%3BE-value:1.3e-203);gene_kind=biosynthetic-additional;sec_met_domain=ATP-grasp(E-value:8.3e-13%2Cbitscore:37.7%2Cseeds:20%2Ctool:rule-based-clusters);transl_table=11;translation=leng…
MAG003	MAG003_region158	terpene	terpene	MAG003_region158_g7	7257	7967	711	accessory_gene	additional_biosynthetic		SMCOG1141	acyltransferase	115.5	3.9e-35	gene_id=MTG003_ctg158_g7;transcript_id=MTG003_ctg158_t7;gene_functions=biosynthetic-additional(smcogs)SMCOG1141:acyltransferase(Score:115.5%3BE-value:3.9e-35);gene_kind=biosynthetic-additional;transl_table=11;translation=length.236
MAG003	MAG003_region158	terpene	terpene	MAG003_region158_g8	7985	8650	666	ND							gene_id=MTG003_ctg158_g8;transcript_id=MTG003_ctg158_t8;transl_table=11;translation=length.221
MAG003	MAG003_region158	terpene	terpene	MAG003_region158_g9	9047	10171	1125	accessory_gene	additional_biosynthetic		rule-based				gene_id=MTG003_ctg158_g9;transcript_id=MTG003_ctg158_t9;gene_functions=biosynthetic-additional(rule-based-clusters)Glycos_transf_1;gene_kind=biosynthetic-additional;sec_met_domain=Glycos_transf_1(E-value:3e-13%2Cbitscore:39%2Cseeds:63%2Ctool:rule-based-clusters);transl_table=11;translation=length.374
MAG003	MAG003_region2	terpene	terpene	MAG003_region2_g29	365	871	507	ND							gene_id=MTG003_ctg2_g29;transcript_id=MTG003_ctg2_t29;transl_table=11;translation=length68
MAG003	MAG003_region2	terpene	terpene	MAG003_region2_g30	945	2204	1260	accessory_gene	additional_biosynthetic		rule-based				gene_id=MTG003_ctg2_g30;transcript_id=MTG003_ctg2_t30;gene_functions=biosynthetic-additional(rule-based-clusters)Glycos_transf_1;gene_kind=biosynthetic-additional;sec_met_domain=Glycos_transf_1(E-value:5.7e-07%2Cbitscore:21.0%2Cseeds:63%2Ctool:rule-based-clusters);transl_table=11;translation=length.419
MAG003	MAG003_region2	terpene	terpene	MAG003_region2_g31	2331	3041	711	accessory_gene	additional_biosynthetic		rule-based				gene_id=MTG003_ctg2_g31;transcript_id=MTG003_ctg2_t31;gene_functions=biosynthetic-additional(rule-based-clusters)PIG-L;gene_kind=biosynthetic-additional;sec_met_domain=PIG-L(E-value:1.7e-28%2Cbitscore:91.6%2Cseeds:137%2Ctool:rule-based-clusters);transl_table=11;translation=length.236
MAG003	MAG003_region2	terpene	terpene	MAG003_region2_g32	3283	3942	660	ND							gene_id=MTG003_ctg2_g32;transcript_id=MTG003_ctg2_t32;transl_table=11;translation=length.219
MAG003	MAG003_region2	terpene	terpene	MAG003_region2_g33	4016	4195	180	ND							gene_id=MTG003_ctg2_g33;transcript_id=MTG003_ctg2_t33;transl_table=11;translation=length.59
MAG003	MAG003_region2	terpene	terpene	MAG003_region2_g34	4188	6350	2163	ND							gene_id=MTG003_ctg2_g34;transcript_id=MTG003_ctg2_t34;transl_table=11;translation=length.720
MAG003	MAG003_region2	terpene	terpene	MAG003_region2_g35	6800	7129	330	ND							gene_id=MTG003_ctg2_g35;transcript_id=MTG003_ctg2_t35;transl_table=11;translation=length09
MAG003	MAG003_region2	terpene	terpene	MAG003_region2_g36	7767	8153	387	ND							gene_id=MTG003_ctg2_g36;transcript_id=MTG003_ctg2_t36;transl_table=11;translation=length28
MAG003	MAG003_region2	terpene	terpene	MAG003_region2_g37	8238	8441	204	ND							gene_id=MTG003_ctg2_g37;transcript_id=MTG003_ctg2_t37;transl_table=11;translation=length.67
MAG003	MAG003_region2	terpene	terpene	MAG003_region2_g38	8491	8883	393	ND							gene_id=MTG003_ctg2_g38;transcript_id=MTG003_ctg2_t38;transl_table=11;translation=length30
MAG003	MAG003_region2	terpene	terpene	MAG003_region2_g39	9014	9172	159	ND							gene_id=MTG003_ctg2_g39;transcript_id=MTG003_ctg2_t39;transl_table=11;translation=length.52
MAG003	MAG003_region2	terpene	terpene	MAG003_region2_g40	9221	9976	756	ND							gene_id=MTG003_ctg2_g40;transcript_id=MTG003_ctg2_t40;transl_table=11;translation=length.251
MAG003	MAG003_region2	terpene	terpene	MAG003_region2_g41	10001	11176	1176	core_gene	biosynthetic	terpene					gene_id=MTG003_ctg2_g41;transcript_id=MTG003_ctg2_t41;gene_functions=biosynthetic(rule-based-clusters)terpene:Lycopene_cycl;gene_kind=biosynthetic;sec_met_domain=Lycopene_cycl(E-value:7.8e-60%2Cbitscore:194.5%2Cseeds:20%2Ctool:rule-based-clusters);transl_table=11;translation=length.391
MAG003	MAG003_region2	terpene	terpene	MAG003_region2_g42	11395	11847	453	ND							gene_id=MTG003_ctg2_g42;transcript_id=MTG003_ctg2_t42;transl_table=11;translation=length50
MAG003	MAG003_region2	terpene	terpene	MAG003_region2_g43	12007	12192	186	ND							gene_id=MTG003_ctg2_g43;transcript_id=MTG003_ctg2_t43;transl_table=11;translation=length.61
MAG003	MAG003_region2	terpene	terpene	MAG003_region2_g44	12386	13294	909	accessory_gene	other		SMCOG1272	TPRrepeat-containingprotein	38.6	1.2e-11	gene_id=MTG003_ctg2_g44;transcript_id=MTG003_ctg2_t44;gene_functions=other(smcogs)SMCOG1272:TPRrepeat-containingprotein(Score:38.6%3BE-value:1.2e-11);gene_kind=other;transl_table=11;translation=length.302
MAG003	MAG003_region2	terpene	terpene	MAG003_region2_g45	13323	14051	729	ND							gene_id=MTG003_ctg2_g45;transcript_id=MTG003_ctg2_t45;transl_table=11;translation=length.242
MAG003	MAG003_region2	terpene	terpene	MAG003_region2_g46	14121	14282	162	ND							gene_id=MTG003_ctg2_g46;transcript_id=MTG003_ctg2_t46;transl_table=11;translation=length.53
MAG003	MAG003_region2	terpene	terpene	MAG003_region2_g47	14401	14718	318	ND							gene_id=MTG003_ctg2_g47;transcript_id=MTG003_ctg2_t47;transl_table=11;translation=length05
MAG003	MAG003_region2	terpene	terpene	MAG003_region2_g48	14737	16458	1722	ND							gene_id=MTG003_ctg2_g48;transcript_id=MTG003_ctg2_t48;transl_table=11;translation=length.574
MAG004	MAG004_region12	terpene	terpene	MAG004_region12_g1	3	629	627	ND							gene_id=MTG004_ctg12_g1;transcript_id=MTG004_ctg12_t1;transl_table=11;translation=length.208
MAG004	MAG004_region12	terpene	terpene	MAG004_region12_g10	9467	10888	1422	ND							gene_id=MTG004_ctg12_g10;transcript_id=MTG004_ctg12_t10;transl_table=11;translation=length.473
MAG004	MAG004_region12	terpene	terpene	MAG004_region12_g11	10968	11867	900	accessory_gene	regulatory		SMCOG1014	LysRfamilytranscriptionalregulator	136.6	1.7e-41	gene_id=MTG004_ctg12_g11;transcript_id=MTG004_ctg12_t11;gene_functions=regulatory(smcogs)SMCOG1014:LysRfamilytranscriptionalregulator(Score:136.6%3BE-value:1.7e-41);gene_kind=regulatory;transl_table=11;translation=length.299
MAG004	MAG004_region12	terpene	terpene	MAG004_region12_g12	11922	14819	2898	ND							gene_id=MTG004_ctg12_g12;transcript_id=MTG004_ctg12_t12;transl_table=11;translation=length.965
MAG004	MAG004_region12	terpene	terpene	MAG004_region12_g13	14893	15237	345	ND							gene_id=MTG004_ctg12_g13;transcript_id=MTG004_ctg12_t13;transl_table=11;translation=length14
MAG004	MAG004_region12	terpene	terpene	MAG004_region12_g2	871	1692	822	ND							gene_id=MTG004_ctg12_g2;transcript_id=MTG004_ctg12_t2;transl_table=11;translation=length.273
MAG004	MAG004_region12	terpene	terpene	MAG004_region12_g3	1757	2860	1104	accessory_gene	additional_biosynthetic		SMCOG1182	Polyprenylsynthetase	136.6	1.5e-41	gene_id=MTG004_ctg12_g3;transcript_id=MTG004_ctg12_t3;gene_functions=biosynthetic-additional(smcogs)SMCOG1182:Polyprenylsynthetase(Score:136.6%3BE-value:1.5e-41);gene_kind=biosynthetic-additional;transl_table=11;translation=length.367
MAG004	MAG004_region12	terpene	terpene	MAG004_region12_g4	2857	4371	1515	accessory_gene	additional_biosynthetic		SMCOG1222	dehydrogenase	374.4	1.7e-113	gene_id=MTG004_ctg12_g4;transcript_id=MTG004_ctg12_t4;gene_functions=biosynthetic-additional(smcogs)SMCOG1222:dehydrogenase(Score:374.4%3BE-value:1.7e-113);gene_kind=biosynthetic-additional;transl_table=11;translation=length.504
MAG004	MAG004_region12	terpene	terpene	MAG004_region12_g5	4368	5411	1044	core_gene	biosynthetic	terpene					gene_id=MTG004_ctg12_g5;transcript_id=MTG004_ctg12_t5;gene_functions=biosynthetic(rule-based-clusters)terpene:phytoene_synt;gene_kind=biosynthetic;sec_met_domain=phytoene_synt(E-value:1.4e-37%2Cbitscore:119.2%2Cseeds:8%2Ctool:rule-based-clusters);transl_table=11;translation=length.347
MAG004	MAG004_region12	terpene	terpene	MAG004_region12_g6	5414	6598	1185	core_gene	biosynthetic	terpene					gene_id=MTG004_ctg12_g6;transcript_id=MTG004_ctg12_t6;gene_functions=biosynthetic(rule-based-clusters)terpene:Lycopene_cycl;gene_kind=biosynthetic;sec_met_domain=Lycopene_cycl(E-value:3.8e-54%2Cbitscore:173.9%2Cseeds:20%2Ctool:rule-based-clusters);transl_table=11;translation=length.394
MAG004	MAG004_region12	terpene	terpene	MAG004_region12_g7	6665	7609	945	ND							gene_id=MTG004_ctg12_g7;transcript_id=MTG004_ctg12_t7;transl_table=11;translation=length.314
MAG004	MAG004_region12	terpene	terpene	MAG004_region12_g8	7684	8982	1299	accessory_gene	transport		SMCOG1184	majorfacilitatortransporter	70.4	1.9e-21	gene_id=MTG004_ctg12_g8;transcript_id=MTG004_ctg12_t8;gene_functions=transport(smcogs)SMCOG1184:majorfacilitatortransporter(Score:70.4%3BE-value:1.9e-21);gene_kind=transport;transl_table=11;translation=length.432
MAG004	MAG004_region12	terpene	terpene	MAG004_region12_g9	9195	9395	201	ND							gene_id=MTG004_ctg12_g9;transcript_id=MTG004_ctg12_t9;transl_table=11;translation=length.66
MAG004	MAG004_region147	betalactone	Others	MAG004_region147_g1	1	1638	1638	accessory_gene	additional_biosynthetic		SMCOG1090	acetyl-CoAcarboxylasebiotincarboxylase	507	1.5e-153	gene_id=MTG004_ctg147_g1;transcript_id=MTG004_ctg147_t1;gene_functions=biosynthetic-additional(rule-based-clusters)ATP-grasp,biosynthetic-additional(smcogs)SMCOG1090:acetyl-CoAcarboxylasebiotincarboxylase(Score:507%3BE-value:1.5e-153);gene_kind=biosynthetic-additional;sec_met_domain=ATP-grasp(E-value:3.7e-11%2Cbitscore:34.3%2Cseeds:20%2Ctool:rule-based-clusters);transl_table=11;translation=length…
MAG004	MAG004_region147	betalactone	Others	MAG004_region147_g10	8655	9200	546	ND							gene_id=MTG004_ctg147_g10;transcript_id=MTG004_ctg147_t10;transl_table=11;translation=length81
MAG004	MAG004_region147	betalactone	Others	MAG004_region147_g11	9244	11892	2649	ND							gene_id=MTG004_ctg147_g11;transcript_id=MTG004_ctg147_t11;transl_table=11;translation=length.882
MAG004	MAG004_region147	betalactone	Others	MAG004_region147_g12	11937	12779	843	ND							gene_id=MTG004_ctg147_g12;transcript_id=MTG004_ctg147_t12;transl_table=11;translation=length.280
MAG004	MAG004_region147	betalactone	Others	MAG004_region147_g2	1649	2557	909	core_gene	biosynthetic	betalactone	SMCOG1271	2-isopropylmalatesynthase	211.8	3.2e-64	gene_id=MTG004_ctg147_g2;transcript_id=MTG004_ctg147_t2;gene_functions=biosynthetic(rule-based-clusters)betalactone:HMGL-like,biosynthetic-additional(smcogs)SMCOG1271:2-isopropylmalatesynthase(Score:211.8%3BE-value:3.2e-64);gene_kind=biosynthetic;sec_met_domain=HMGL-like(E-value:1.2e-58%2Cbitscore:190%2Cseeds:15%2Ctool:rule-based-clusters);transl_table=11;translation=length.302
MAG004	MAG004_region147	betalactone	Others	MAG004_region147_g3	2619	3758	1140	core_gene	biosynthetic	betalactone	SMCOG1002	AMP-dependentsynthetaseandligase	182.4	2e-55	gene_id=MTG004_ctg147_g3;nRPS_PKS=Domain:AMP-binding(28-316).E-value:3.4e-64.Score:208.6.MatchesaSDomain:nrpspksdomains_tctg147_3_AMP-binding,type:NRPS-likeprotein;transcript_id=MTG004_ctg147_3;gene_functions=biosynthetic(rule-based-clusters)betalactone:AMP-binding,biosynthetic-additional(smcogs)SMCOG1002:AMP-dependentsynthetaseandligase(Score:182.4%3BE-value:2e-55);gene_kind=biosynthetic;sec_met…
MAG004	MAG004_region147	betalactone	Others	MAG004_region147_g4	3706	4335	630	core_gene	biosynthetic	betalactone	SMCOG1002	AMP-dependentsynthetaseandligase	187	7.2e-57	gene_id=MTG004_ctg147_g4;transcript_id=MTG004_ctg147_t4;gene_functions=biosynthetic(rule-based-clusters)betalactone:AMP-binding,biosynthetic-additional(smcogs)SMCOG1002:AMP-dependentsynthetaseandligase(Score:187%3BE-value:7.2e-57);gene_kind=biosynthetic;sec_met_domain=AMP-binding(E-value:2e-45%2Cbitscore:146.5%2Cseeds:400%2Ctool:rule-based-clusters);transl_table=11;translation=length.209
MAG004	MAG004_region147	betalactone	Others	MAG004_region147_g5	4599	5054	456	ND							gene_id=MTG004_ctg147_g5;transcript_id=MTG004_ctg147_t5;transl_table=11;translation=length51
MAG004	MAG004_region147	betalactone	Others	MAG004_region147_g6	5508	6914	1407	accessory_gene	additional_biosynthetic		SMCOG1018	isochorismatesynthase	269.9	9.3e-82	gene_id=MTG004_ctg147_g6;transcript_id=MTG004_ctg147_t6;gene_functions=biosynthetic-additional(smcogs)SMCOG1018:isochorismatesynthase(Score:269.9%3BE-value:9.3e-82);gene_kind=biosynthetic-additional;transl_table=11;translation=length.468
MAG004	MAG004_region147	betalactone	Others	MAG004_region147_g7	6911	7579	669	accessory_gene	additional_biosynthetic		SMCOG1249	carbamoylphosphatesynthasesmallsubunit	118.9	3.9e-36	gene_id=MTG004_ctg147_g7;transcript_id=MTG004_ctg147_t7;gene_functions=biosynthetic-additional(smcogs)SMCOG1249:carbamoylphosphatesynthasesmallsubunit(Score:118.9%3BE-value:3.9e-36);gene_kind=biosynthetic-additional;transl_table=11;translation=length.222
MAG004	MAG004_region147	betalactone	Others	MAG004_region147_g8	7613	8029	417	ND							gene_id=MTG004_ctg147_g8;transcript_id=MTG004_ctg147_t8;transl_table=11;translation=length38
MAG004	MAG004_region147	betalactone	Others	MAG004_region147_g9	8228	8650	423	ND							gene_id=MTG004_ctg147_g9;transcript_id=MTG004_ctg147_t9;transl_table=11;translation=length40
MAG004	MAG004_region218	arylpolyene	Others	MAG004_region218_g1	259	1329	1071	core_gene	biosynthetic	arylpolyene	SMCOG1022	Beta-ketoacylsynthase	246.9	6.4e-75	gene_id=MTG004_ctg218_g1;nRPS_PKS=Domain:PKS_tKS(Iterative-KS)(94-353).E-value:3.7e-39.Score:126.6.MatchesaSDomain:nrpspksdomains_ctg218_1_PKS_KS,type:PKS/NRPS-likeprotein;transcript_id=MTG004_ctg218_1;gene_functions=biosynthetic(rule-based-clusters)arylpolyene:APE_KS1,biosynthetic-additional(smcogs)SMCOG1022:Beta-ketoacylsynthase(Score:246.9%3BE-value:6.4e-75);gene_kind=biosynthetic;sec_met_doma…
MAG004	MAG004_region218	arylpolyene	Others	MAG004_region218_g2	1342	1518	177	core_gene	biosynthetic	arylpolyene					gene_id=MTG004_ctg218_g2;transcript_id=MTG004_ctg218_t2;gene_functions=biosynthetic(rule-based-clusters)arylpolyene:APE_KS1;gene_kind=biosynthetic;sec_met_domain=APE_KS1(E-value:2.3e-27%2Cbitscore:84.6%2Cseeds:15%2Ctool:rule-based-clusters);transl_table=11;translation=length.58
MAG004	MAG004_region218	arylpolyene	Others	MAG004_region218_g3	1518	2117	600	ND							gene_id=MTG004_ctg218_g3;transcript_id=MTG004_ctg218_t3;transl_table=11;translation=length99
MAG004	MAG004_region218	arylpolyene	Others	MAG004_region218_g4	2128	2541	414	ND							gene_id=MTG004_ctg218_g4;transcript_id=MTG004_ctg218_t4;transl_table=11;translation=length37
MAG004	MAG004_region218	arylpolyene	Others	MAG004_region218_g5	2662	2868	207	accessory_gene	regulatory		SMCOG1255	cold-shockDNA-bindingdomainprotein	93.3	1.3e-28	gene_id=MTG004_ctg218_g5;transcript_id=MTG004_ctg218_t5;gene_functions=regulatory(smcogs)SMCOG1255:cold-shockDNA-bindingdomainprotein(Score:93.3%3BE-value:1.3e-28);gene_kind=regulatory;transl_table=11;translation=length.68
MAG004	MAG004_region218	arylpolyene	Others	MAG004_region218_g6	3210	4379	1170	ND							gene_id=MTG004_ctg218_g6;transcript_id=MTG004_ctg218_t6;transl_table=11;translation=length.389
MAG004	MAG004_region218	arylpolyene	Others	MAG004_region218_g7	4415	4903	489	ND							gene_id=MTG004_ctg218_g7;transcript_id=MTG004_ctg218_t7;transl_table=11;translation=length62
MAG004	MAG004_region36	ectoine	Others	MAG004_region36_g10	6253	6408	156	ND							gene_id=MTG004_ctg36_g10;transcript_id=MTG004_ctg36_t10;transl_table=11;translation=length.51
MAG004	MAG004_region36	ectoine	Others	MAG004_region36_g11	6350	6943	594	ND							gene_id=MTG004_ctg36_g11;transcript_id=MTG004_ctg36_t11;transl_table=11;translation=length97
MAG004	MAG004_region36	ectoine	Others	MAG004_region36_g12	6980	8503	1524	ND							gene_id=MTG004_ctg36_g12;transcript_id=MTG004_ctg36_t12;transl_table=11;translation=length.507
MAG004	MAG004_region36	ectoine	Others	MAG004_region36_g13	8500	9498	999	ND							gene_id=MTG004_ctg36_g13;transcript_id=MTG004_ctg36_t13;transl_table=11;translation=length.332
MAG004	MAG004_region36	ectoine	Others	MAG004_region36_g14	9548	9997	450	accessory_gene	regulatory		SMCOG1266	hydrogenperoxidesensitiverepressor	80.4	2e-24	gene_id=MTG004_ctg36_g14;transcript_id=MTG004_ctg36_t14;gene_functions=regulatory(smcogs)SMCOG1266:hydrogenperoxidesensitiverepressor(Score:80.4%3BE-value:2e-24);gene_kind=regulatory;transl_table=11;translation=length49
MAG004	MAG004_region36	ectoine	Others	MAG004_region36_g3	620	1267	648	ND							gene_id=MTG004_ctg36_g3;transcript_id=MTG004_ctg36_t3;transl_table=11;translation=length.215
MAG004	MAG004_region36	ectoine	Others	MAG004_region36_g4	1415	2800	1386	accessory_gene	additional_biosynthetic		SMCOG1175	pyridinenucleotide-disulfideoxidoreductase	438.9	3e-133	gene_id=MTG004_ctg36_g4;transcript_id=MTG004_ctg36_t4;gene_functions=biosynthetic-additional(smcogs)SMCOG1175:pyridinenucleotide-disulfideoxidoreductase(Score:438.9%3BE-value:3e-133);gene_kind=biosynthetic-additional;transl_table=11;translation=length.461
MAG004	MAG004_region36	ectoine	Others	MAG004_region36_g5	2711	2887	177	ND							gene_id=MTG004_ctg36_g5;transcript_id=MTG004_ctg36_t5;transl_table=11;translation=length.58
MAG004	MAG004_region36	ectoine	Others	MAG004_region36_g6	3008	3586	579	ND							gene_id=MTG004_ctg36_g6;transcript_id=MTG004_ctg36_t6;transl_table=11;translation=length92
MAG004	MAG004_region36	ectoine	Others	MAG004_region36_g7	3658	4926	1269	accessory_gene	additional_biosynthetic		SMCOG1013	aminotransferaseclass-III	361	1.3e-109	gene_id=MTG004_ctg36_g7;nRPS_PKS=Domain:Aminotran_t3(23-363).E-value:4.7e-78.Score:254.3.MatchesaSDomain:nrpspksdomains_ctg36_7_Aminotran_3,type:other;transcript_id=MTG004_ctg36_7;gene_functions=biosynthetic-additional(smcogs)SMCOG1013:aminotransferaseclass-III(Score:361%3BE-value:1.3e-109);gene_kind=biosynthetic-additional;transl_table=11;translation=length.422
MAG004	MAG004_region36	ectoine	Others	MAG004_region36_g8	5001	5393	393	core_gene	biosynthetic	ectoine					gene_id=MTG004_ctg36_g8;transcript_id=MTG004_ctg36_t8;gene_functions=biosynthetic(rule-based-clusters)ectoine:ectoine_synt;gene_kind=biosynthetic;sec_met_domain=ectoine_synt(E-value:7e-45%2Cbitscore:142.7%2Cseeds:10%2Ctool:rule-based-clusters);transl_table=11;translation=length30
MAG004	MAG004_region36	ectoine	Others	MAG004_region36_g9	5501	6040	540	ND							gene_id=MTG004_ctg36_g9;transcript_id=MTG004_ctg36_t9;transl_table=11;translation=length79
MAG005	MAG005_region168	terpene	terpene	MAG005_region168_g36	1251	1364	114	ND							gene_id=MTG005_ctg168_g36;transcript_id=MTG005_ctg168_t36;transl_table=11;translation=length.37
MAG005	MAG005_region168	terpene	terpene	MAG005_region168_g37	1361	2950	1590	ND							gene_id=MTG005_ctg168_g37;transcript_id=MTG005_ctg168_t37;transl_table=11;translation=length.529
MAG005	MAG005_region168	terpene	terpene	MAG005_region168_g38	2943	3944	1002	accessory_gene	other		SMCOG1157	hypotheticalprotein	41	2.8e-12	gene_id=MTG005_ctg168_g38;transcript_id=MTG005_ctg168_t38;gene_functions=other(smcogs)SMCOG1157:hypotheticalprotein(Score:41%3BE-value:2.8e-12);gene_kind=other;transl_table=11;translation=length.333
MAG005	MAG005_region168	terpene	terpene	MAG005_region168_g39	3941	4882	942	accessory_gene	additional_biosynthetic		SMCOG1040	alcoholdehydrogenase	85	7.4e-26	gene_id=MTG005_ctg168_g39;transcript_id=MTG005_ctg168_t39;gene_functions=biosynthetic-additional(smcogs)SMCOG1040:alcoholdehydrogenase(Score:85%3BE-value:7.4e-26);gene_kind=biosynthetic-additional;transl_table=11;translation=length.313
MAG005	MAG005_region168	terpene	terpene	MAG005_region168_g40	4989	5963	975	accessory_gene	additional_biosynthetic		SMCOG1042	O-methyltransferase	192.9	1.4e-58	gene_id=MTG005_ctg168_g40;transcript_id=MTG005_ctg168_t40;gene_functions=biosynthetic-additional(smcogs)SMCOG1042:O-methyltransferase(Score:192.9%3BE-value:1.4e-58);gene_kind=biosynthetic-additional;transl_table=11;translation=length.324
MAG005	MAG005_region168	terpene	terpene	MAG005_region168_g41	6129	6689	561	accessory_gene	additional_biosynthetic		SMCOG1182	Polyprenylsynthetase	68.3	9.2e-21	gene_id=MTG005_ctg168_g41;transcript_id=MTG005_ctg168_t41;gene_functions=biosynthetic-additional(smcogs)SMCOG1182:Polyprenylsynthetase(Score:68.3%3BE-value:9.2e-21);gene_kind=biosynthetic-additional;transl_table=11;translation=length86
MAG005	MAG005_region168	terpene	terpene	MAG005_region168_g42	6714	7046	333	ND							gene_id=MTG005_ctg168_g42;transcript_id=MTG005_ctg168_t42;transl_table=11;translation=length10
MAG005	MAG005_region168	terpene	terpene	MAG005_region168_g43	7006	8670	1665	accessory_gene	additional_biosynthetic		SMCOG1222	dehydrogenase	254.3	4.7e-77	gene_id=MTG005_ctg168_g43;transcript_id=MTG005_ctg168_t43;gene_functions=biosynthetic-additional(smcogs)SMCOG1222:dehydrogenase(Score:254.3%3BE-value:4.7e-77);gene_kind=biosynthetic-additional;transl_table=11;translation=length.554
MAG005	MAG005_region168	terpene	terpene	MAG005_region168_g44	8772	9500	729	ND							gene_id=MTG005_ctg168_g44;transcript_id=MTG005_ctg168_t44;transl_table=11;translation=length.242
MAG005	MAG005_region168	terpene	terpene	MAG005_region168_g45	9497	9976	480	ND							gene_id=MTG005_ctg168_g45;transcript_id=MTG005_ctg168_t45;transl_table=11;translation=length59
MAG005	MAG005_region168	terpene	terpene	MAG005_region168_g46	10001	11026	1026	core_gene	biosynthetic	terpene					gene_id=MTG005_ctg168_g46;transcript_id=MTG005_ctg168_t46;gene_functions=biosynthetic(rule-based-clusters)terpene:phytoene_synt;gene_kind=biosynthetic;sec_met_domain=phytoene_synt(E-value:9.8e-55%2Cbitscore:177.8%2Cseeds:8%2Ctool:rule-based-clusters);transl_table=11;translation=length.341
MAG005	MAG005_region168	terpene	terpene	MAG005_region168_g47	11023	12564	1542	accessory_gene	additional_biosynthetic		SMCOG1222	dehydrogenase	411.6	9.4e-125	gene_id=MTG005_ctg168_g47;transcript_id=MTG005_ctg168_t47;gene_functions=biosynthetic-additional(smcogs)SMCOG1222:dehydrogenase(Score:411.6%3BE-value:9.4e-125);gene_kind=biosynthetic-additional;transl_table=11;translation=length.513
MAG005	MAG005_region168	terpene	terpene	MAG005_region168_g48	12645	13349	705	ND							gene_id=MTG005_ctg168_g48;transcript_id=MTG005_ctg168_t48;transl_table=11;translation=length.234
MAG005	MAG005_region168	terpene	terpene	MAG005_region168_g49	13346	14350	1005	ND							gene_id=MTG005_ctg168_g49;transcript_id=MTG005_ctg168_t49;transl_table=11;translation=length.334
MAG005	MAG005_region168	terpene	terpene	MAG005_region168_g50	14350	16002	1653	ND							gene_id=MTG005_ctg168_g50;transcript_id=MTG005_ctg168_t50;transl_table=11;translation=length.550
MAG005	MAG005_region168	terpene	terpene	MAG005_region168_g51	16006	16863	858	accessory_gene	additional_biosynthetic		SMCOG1262	haloalkanedehalogenase	109.6	2.8e-33	gene_id=MTG005_ctg168_g51;nRPS_PKS=Domain:Thioesterase(35-123).E-value:1.5e-11.Score:36.9.MatchesaSDomain:nrpspksdomains_tctg168_51_Thioesterase,type:other;transcript_id=MTG005_ctg168_51;gene_functions=biosynthetic-additional(rule-based-clusters)Abhydrolase_6,biosynthetic-additional(rule-based-clusters)PF00561,biosynthetic-additional(smcogs)SMCOG1262:haloalkanedehalogenase(Score:109.6%3BE-value:2…
MAG005	MAG005_region168	terpene	terpene	MAG005_region168_g52	17603	17791	189	ND							gene_id=MTG005_ctg168_g52;transcript_id=MTG005_ctg168_t52;transl_table=11;translation=length.62
MAG005	MAG005_region168	terpene	terpene	MAG005_region168_g53	17918	18619	702	ND							gene_id=MTG005_ctg168_g53;transcript_id=MTG005_ctg168_t53;transl_table=11;translation=length.233
MAG005	MAG005_region168	terpene	terpene	MAG005_region168_g54	18811	19839	1029	accessory_gene	additional_biosynthetic		SMCOG1010	NAD-dependentepimerase/dehydratase	295	1e-89	gene_id=MTG005_ctg168_g54;nRPS_PKS=Domain:NAD_tbinding_4(70-235).E-value:6.2e-14.Score:43.4.MatchesaSDomain:nrpspksdomains_ctg168_54_NAD_binding_4,type:other;transcript_id=MTG005_ctg168_54;gene_functions=biosynthetic-additional(rule-based-clusters)NAD_binding_4,biosynthetic-additional(rule-based-clusters)Polysacc_synt_2,biosynthetic-additional(rule-based-clusters)RmlD_sub_bind,biosynthetic-additi…
MAG005	MAG005_region168	terpene	terpene	MAG005_region168_g55	19836	20972	1137	ND							gene_id=MTG005_ctg168_g55;transcript_id=MTG005_ctg168_t55;transl_table=11;translation=length.378
MAG005	MAG005_region174	hserlactone	Others	MAG005_region174_g12	129	356	228	ND							gene_id=MTG005_ctg174_g12;transcript_id=MTG005_ctg174_t12;transl_table=11;translation=length.75
MAG005	MAG005_region174	hserlactone	Others	MAG005_region174_g13	369	1016	648	ND							gene_id=MTG005_ctg174_g13;transcript_id=MTG005_ctg174_t13;transl_table=11;translation=length.215
MAG005	MAG005_region174	hserlactone	Others	MAG005_region174_g14	1193	2527	1335	ND							gene_id=MTG005_ctg174_g14;transcript_id=MTG005_ctg174_t14;transl_table=11;translation=length.444
MAG005	MAG005_region174	hserlactone	Others	MAG005_region174_g15	2547	2735	189	ND							gene_id=MTG005_ctg174_g15;transcript_id=MTG005_ctg174_t15;transl_table=11;translation=length.62
MAG005	MAG005_region174	hserlactone	Others	MAG005_region174_g16	2786	2893	108	ND							gene_id=MTG005_ctg174_g16;transcript_id=MTG005_ctg174_t16;transl_table=11;translation=length.35
MAG005	MAG005_region174	hserlactone	Others	MAG005_region174_g17	3320	5110	1791	ND							gene_id=MTG005_ctg174_g17;transcript_id=MTG005_ctg174_t17;transl_table=11;translation=length.596
MAG005	MAG005_region174	hserlactone	Others	MAG005_region174_g18	5130	5516	387	ND							gene_id=MTG005_ctg174_g18;transcript_id=MTG005_ctg174_t18;transl_table=11;translation=length28
MAG005	MAG005_region174	hserlactone	Others	MAG005_region174_g19	5582	6988	1407	ND							gene_id=MTG005_ctg174_g19;transcript_id=MTG005_ctg174_t19;transl_table=11;translation=length.468
MAG005	MAG005_region174	hserlactone	Others	MAG005_region174_g20	7003	7137	135	ND							gene_id=MTG005_ctg174_g20;transcript_id=MTG005_ctg174_t20;transl_table=11;translation=length.44
MAG005	MAG005_region174	hserlactone	Others	MAG005_region174_g21	7181	7546	366	ND							gene_id=MTG005_ctg174_g21;transcript_id=MTG005_ctg174_t21;transl_table=11;translation=length21
MAG005	MAG005_region174	hserlactone	Others	MAG005_region174_g22	7543	7959	417	ND							gene_id=MTG005_ctg174_g22;transcript_id=MTG005_ctg174_t22;transl_table=11;translation=length38
MAG005	MAG005_region174	hserlactone	Others	MAG005_region174_g23	7946	8275	330	ND							gene_id=MTG005_ctg174_g23;transcript_id=MTG005_ctg174_t23;transl_table=11;translation=length09
MAG005	MAG005_region174	hserlactone	Others	MAG005_region174_g24	8514	9722	1209	accessory_gene	additional_biosynthetic		SMCOG1063	argininosuccinatelyase/adenylosuccinatelyase	147.6	9.8e-45	gene_id=MTG005_ctg174_g24;transcript_id=MTG005_ctg174_t24;gene_functions=biosynthetic-additional(smcogs)SMCOG1063:argininosuccinatelyase/adenylosuccinatelyase(Score:147.6%3BE-value:9.8e-45);gene_kind=biosynthetic-additional;transl_table=11;translation=length.402
MAG005	MAG005_region174	hserlactone	Others	MAG005_region174_g25	9787	9954	168	ND							gene_id=MTG005_ctg174_g25;transcript_id=MTG005_ctg174_t25;transl_table=11;translation=length.55
MAG005	MAG005_region174	hserlactone	Others	MAG005_region174_g26	10001	10654	654	core_gene	biosynthetic	hserlactone					gene_id=MTG005_ctg174_g26;transcript_id=MTG005_ctg174_t26;gene_functions=biosynthetic(rule-based-clusters)hserlactone:Autoind_synth;gene_kind=biosynthetic;sec_met_domain=Autoind_synth(E-value:2.8e-15%2Cbitscore:47.3%2Cseeds:13%2Ctool:rule-based-clusters);transl_table=11;translation=length.217
MAG005	MAG005_region174	hserlactone	Others	MAG005_region174_g27	10775	11236	462	accessory_gene	regulatory		SMCOG1197	autoinducer-bindingtranscriptionalregulator	72	8e-22	gene_id=MTG005_ctg174_g27;transcript_id=MTG005_ctg174_t27;gene_functions=regulatory(smcogs)SMCOG1197:autoinducer-bindingtranscriptionalregulator%2C(Score:72%3BE-value:8e-22);gene_kind=regulatory;transl_table=11;translation=length53
MAG005	MAG005_region174	hserlactone	Others	MAG005_region174_g28	11255	11509	255	ND							gene_id=MTG005_ctg174_g28;transcript_id=MTG005_ctg174_t28;transl_table=11;translation=length.84
MAG005	MAG005_region174	hserlactone	Others	MAG005_region174_g29	11506	12003	498	ND							gene_id=MTG005_ctg174_g29;transcript_id=MTG005_ctg174_t29;transl_table=11;translation=length65
MAG005	MAG005_region174	hserlactone	Others	MAG005_region174_g30	12698	13495	798	ND							gene_id=MTG005_ctg174_g30;transcript_id=MTG005_ctg174_t30;transl_table=11;translation=length.265
MAG005	MAG005_region174	hserlactone	Others	MAG005_region174_g31	13736	15112	1377	ND							gene_id=MTG005_ctg174_g31;transcript_id=MTG005_ctg174_t31;transl_table=11;translation=length.458
MAG005	MAG005_region174	hserlactone	Others	MAG005_region174_g32	15075	15902	828	ND							gene_id=MTG005_ctg174_g32;transcript_id=MTG005_ctg174_t32;transl_table=11;translation=length.275
MAG005	MAG005_region174	hserlactone	Others	MAG005_region174_g33	15980	16972	993	ND							gene_id=MTG005_ctg174_g33;transcript_id=MTG005_ctg174_t33;transl_table=11;translation=length.331
MAG005	MAG005_region180	bacteriocin	RiPP	MAG005_region180_g13	989	2782	1794	accessory_gene	transport		SMCOG1288	ABCtransporterrelatedprotein	395	9.9e-120	gene_id=MTG005_ctg180_g13;transcript_id=MTG005_ctg180_t13;gene_functions=resistance(resist)ABC_efflux(Score:316.6%3BE-value:1.9e-96),transport(smcogs)SMCOG1288:ABCtransporterrelatedprotein(Score:395%3BE-value:9.9e-120);gene_kind=transport;transl_table=11;translation=length.597
MAG005	MAG005_region180	bacteriocin	RiPP	MAG005_region180_g14	2831	3118	288	ND							gene_id=MTG005_ctg180_g14;transcript_id=MTG005_ctg180_t14;transl_table=11;translation=length.95
MAG005	MAG005_region180	bacteriocin	RiPP	MAG005_region180_g15	3289	3714	426	ND							gene_id=MTG005_ctg180_g15;transcript_id=MTG005_ctg180_t15;transl_table=11;translation=length41
MAG005	MAG005_region180	bacteriocin	RiPP	MAG005_region180_g16	3824	4174	351	ND							gene_id=MTG005_ctg180_g16;transcript_id=MTG005_ctg180_t16;transl_table=11;translation=length16
MAG005	MAG005_region180	bacteriocin	RiPP	MAG005_region180_g17	4161	4328	168	ND							gene_id=MTG005_ctg180_g17;transcript_id=MTG005_ctg180_t17;transl_table=11;translation=length.55
MAG005	MAG005_region180	bacteriocin	RiPP	MAG005_region180_g18	5001	5597	597	core_gene	biosynthetic	bacteriocin					gene_id=MTG005_ctg180_g18;transcript_id=MTG005_ctg180_t18;gene_functions=biosynthetic(rule-based-clusters)bacteriocin:DUF692;gene_kind=biosynthetic;sec_met_domain=DUF692(E-value:1e-66%2Cbitscore:215.4%2Cseeds:7%2Ctool:rule-based-clusters);transl_table=11;translation=length98
MAG005	MAG005_region180	bacteriocin	RiPP	MAG005_region180_g19	5594	6799	1206	ND							gene_id=MTG005_ctg180_g19;transcript_id=MTG005_ctg180_t19;transl_table=11;translation=length.401
MAG005	MAG005_region180	bacteriocin	RiPP	MAG005_region180_g20	6803	6973	171	ND							gene_id=MTG005_ctg180_g20;transcript_id=MTG005_ctg180_t20;transl_table=11;translation=length.56
MAG005	MAG005_region180	bacteriocin	RiPP	MAG005_region180_g21	7047	7283	237	ND							gene_id=MTG005_ctg180_g21;transcript_id=MTG005_ctg180_t21;transl_table=11;translation=length.78
MAG005	MAG005_region180	bacteriocin	RiPP	MAG005_region180_g22	7467	7661	195	ND							gene_id=MTG005_ctg180_g22;transcript_id=MTG005_ctg180_t22;transl_table=11;translation=length.64
MAG005	MAG005_region180	bacteriocin	RiPP	MAG005_region180_g23	7661	8149	489	ND							gene_id=MTG005_ctg180_g23;transcript_id=MTG005_ctg180_t23;transl_table=11;translation=length62
MAG005	MAG005_region180	bacteriocin	RiPP	MAG005_region180_g24	8234	8677	444	ND							gene_id=MTG005_ctg180_g24;transcript_id=MTG005_ctg180_t24;transl_table=11;translation=length47
MAG005	MAG005_region180	bacteriocin	RiPP	MAG005_region180_g25	8861	8980	120	ND							gene_id=MTG005_ctg180_g25;transcript_id=MTG005_ctg180_t25;transl_table=11;translation=length.39
MAG005	MAG005_region180	bacteriocin	RiPP	MAG005_region180_g26	9058	9627	570	ND							gene_id=MTG005_ctg180_g26;transcript_id=MTG005_ctg180_t26;transl_table=11;translation=length89
MAG005	MAG005_region2	terpene	terpene	MAG005_region2_g40	642	2027	1386	accessory_gene	additional_biosynthetic		SMCOG1013	aminotransferaseclass-III	361.2	1.2e-109	gene_id=MTG005_ctg2_g40;nRPS_PKS=Domain:Aminotran_t3(34-392).E-value:2.7e-89.Score:291.2.MatchesaSDomain:nrpspksdomains_ctg2_40_Aminotran_3,type:other;transcript_id=MTG005_ctg2_40;gene_functions=biosynthetic-additional(smcogs)SMCOG1013:aminotransferaseclass-III(Score:361.2%3BE-value:1.2e-109);gene_kind=biosynthetic-additional;transl_table=11;translation=length.461
MAG005	MAG005_region2	terpene	terpene	MAG005_region2_g41	2182	2574	393	ND							gene_id=MTG005_ctg2_g41;transcript_id=MTG005_ctg2_t41;transl_table=11;translation=length30
MAG005	MAG005_region2	terpene	terpene	MAG005_region2_g42	2721	2963	243	ND							gene_id=MTG005_ctg2_g42;transcript_id=MTG005_ctg2_t42;transl_table=11;translation=length.80
MAG005	MAG005_region2	terpene	terpene	MAG005_region2_g43	2963	3364	402	ND							gene_id=MTG005_ctg2_g43;transcript_id=MTG005_ctg2_t43;transl_table=11;translation=length33
MAG005	MAG005_region2	terpene	terpene	MAG005_region2_g44	3599	3754	156	ND							gene_id=MTG005_ctg2_g44;transcript_id=MTG005_ctg2_t44;transl_table=11;translation=length.51
MAG005	MAG005_region2	terpene	terpene	MAG005_region2_g45	4424	6604	2181	accessory_gene	additional_biosynthetic		SMCOG1025	diguanylatecyclase	188.3	5.4e-57	gene_id=MTG005_ctg2_g45;transcript_id=MTG005_ctg2_t45;gene_functions=biosynthetic-additional(smcogs)SMCOG1025:diguanylatecyclase(Score:188.3%3BE-value:5.4e-57);gene_kind=biosynthetic-additional;transl_table=11;translation=length.726
MAG005	MAG005_region2	terpene	terpene	MAG005_region2_g46	6827	7603	777	ND							gene_id=MTG005_ctg2_g46;transcript_id=MTG005_ctg2_t46;transl_table=11;translation=length.258
MAG005	MAG005_region2	terpene	terpene	MAG005_region2_g47	7670	8506	837	accessory_gene	additional_biosynthetic		SMCOG1182	Polyprenylsynthetase	141.4	5.3e-43	gene_id=MTG005_ctg2_g47;transcript_id=MTG005_ctg2_t47;gene_functions=biosynthetic-additional(smcogs)SMCOG1182:Polyprenylsynthetase(Score:141.4%3BE-value:5.3e-43);gene_kind=biosynthetic-additional;transl_table=11;translation=length.278
MAG005	MAG005_region2	terpene	terpene	MAG005_region2_g48	8496	10004	1509	accessory_gene	additional_biosynthetic		SMCOG1222	dehydrogenase	457.5	1e-138	gene_id=MTG005_ctg2_g48;transcript_id=MTG005_ctg2_t48;gene_functions=biosynthetic-additional(smcogs)SMCOG1222:dehydrogenase(Score:457.5%3BE-value:1e-138);gene_kind=biosynthetic-additional;transl_table=11;translation=length.502
MAG005	MAG005_region2	terpene	terpene	MAG005_region2_g49	10001	10849	849	core_gene	biosynthetic	terpene					gene_id=MTG005_ctg2_g49;transcript_id=MTG005_ctg2_t49;gene_functions=biosynthetic(rule-based-clusters)terpene:phytoene_synt;gene_kind=biosynthetic;sec_met_domain=phytoene_synt(E-value:4e-30%2Cbitscore:97.2%2Cseeds:8%2Ctool:rule-based-clusters);transl_table=11;translation=length.282
MAG005	MAG005_region2	terpene	terpene	MAG005_region2_g50	10836	11945	1110	core_gene	biosynthetic	terpene					gene_id=MTG005_ctg2_g50;transcript_id=MTG005_ctg2_t50;gene_functions=biosynthetic(rule-based-clusters)terpene:Lycopene_cycl;gene_kind=biosynthetic;sec_met_domain=Lycopene_cycl(E-value:1.4e-63%2Cbitscore:207.6%2Cseeds:20%2Ctool:rule-based-clusters);transl_table=11;translation=length.369
MAG005	MAG005_region2	terpene	terpene	MAG005_region2_g51	11942	12808	867	ND							gene_id=MTG005_ctg2_g51;transcript_id=MTG005_ctg2_t51;transl_table=11;translation=length.288
MAG005	MAG005_region2	terpene	terpene	MAG005_region2_g52	13221	13457	237	ND							gene_id=MTG005_ctg2_g52;transcript_id=MTG005_ctg2_t52;transl_table=11;translation=length.78
MAG005	MAG005_region2	terpene	terpene	MAG005_region2_g53	13554	14570	1017	ND							gene_id=MTG005_ctg2_g53;transcript_id=MTG005_ctg2_t53;transl_table=11;translation=length.338
MAG005	MAG005_region2	terpene	terpene	MAG005_region2_g54	14739	15680	942	ND							gene_id=MTG005_ctg2_g54;transcript_id=MTG005_ctg2_t54;transl_table=11;translation=length.313
MAG005	MAG005_region2	terpene	terpene	MAG005_region2_g55	15677	16729	1053	ND							gene_id=MTG005_ctg2_g55;transcript_id=MTG005_ctg2_t55;transl_table=11;translation=length.350
MAG005	MAG005_region2	terpene	terpene	MAG005_region2_g56	16719	18275	1557	accessory_gene	transport		SMCOG1000	ABCtransporterATP-bindingprotein	112.6	4e-34	gene_id=MTG005_ctg2_g56;transcript_id=MTG005_ctg2_t56;gene_functions=transport(smcogs)SMCOG1000:ABCtransporterATP-bindingprotein(Score:112.6%3BE-value:4e-34);gene_kind=transport;transl_table=11;translation=length.518
MAG005	MAG005_region2	terpene	terpene	MAG005_region2_g57	18322	19314	993	ND							gene_id=MTG005_ctg2_g57;transcript_id=MTG005_ctg2_t57;transl_table=11;translation=length.330
MAG005	MAG005_region2	terpene	terpene	MAG005_region2_g58	19480	20640	1161	ND							gene_id=MTG005_ctg2_g58;transcript_id=MTG005_ctg2_t58;transl_table=11;translation=length.386
MAG005	MAG005_region2	terpene	terpene	MAG005_region2_g59	20845	21228	384	ND							gene_id=MTG005_ctg2_g59;transcript_id=MTG005_ctg2_t59;transl_table=11;translation=length27
MAG005	MAG005_region255	ectoine	Others	MAG005_region355_g1	1	1191	1191	ND							gene_id=MTG005_ctg355_g1;transcript_id=MTG005_ctg255_t1;transl_table=11;translation=length.397
MAG005	MAG005_region255	ectoine	Others	MAG005_region355_g2	1321	1704	384	core_gene	biosynthetic	ectoine					gene_id=MTG005_ctg355_g2;transcript_id=MTG005_ctg255_t2;gene_functions=biosynthetic(rule-based-clusters)ectoine:ectoine_synt;gene_kind=biosynthetic;sec_met_domain=ectoine_synt(E-value:6e-48%2Cbitscore:150.8%2Cseeds:10%2Ctool:rule-based-clusters);transl_table=11;translation=length27
MAG005	MAG005_region255	ectoine	Others	MAG005_region355_g3	1709	2995	1287	accessory_gene	additional_biosynthetic		SMCOG1013	aminotransferaseclass-III	339	6e-103	gene_id=MTG005_ctg355_g3;nRPS_PKS=Domain:Aminotran_t3(30-363).E-value:6.2e-70.Score:227.6.MatchesaSDomain:nrpspksdomains_ctg255_3_Aminotran_3,type:other;transcript_id=MTG005_ctg255_3;gene_functions=biosynthetic-additional(smcogs)SMCOG1013:aminotransferaseclass-III(Score:339%3BE-value:6e-103);gene_kind=biosynthetic-additional;transl_table=11;translation=length.428
MAG005	MAG005_region255	ectoine	Others	MAG005_region355_g4	3047	3586	540	ND							gene_id=MTG005_ctg355_g4;transcript_id=MTG005_ctg255_t4;transl_table=11;translation=length79
MAG005	MAG005_region255	ectoine	Others	MAG005_region355_g5	3845	4345	501	accessory_gene	regulatory		SMCOG1135	MarRfamilytranscriptionalregulator	76	3.5e-23	gene_id=MTG005_ctg355_g5;transcript_id=MTG005_ctg255_t5;gene_functions=regulatory(smcogs)SMCOG1135:MarRfamilytranscriptionalregulator(Score:76%3BE-value:3.5e-23);gene_kind=regulatory;transl_table=11;translation=length66
MAG005	MAG005_region255	ectoine	Others	MAG005_region355_g6	4366	5736	1371	accessory_gene	additional_biosynthetic		SMCOG1075	alkalineserineproteasesubtilasefamily	131	1e-39	gene_id=MTG005_ctg355_g6;transcript_id=MTG005_ctg255_t6;gene_functions=biosynthetic-additional(rule-based-clusters)Peptidase_S8,biosynthetic-additional(smcogs)SMCOG1075:alkalineserineprotease%2Csubtilasefamily(Score:131%3BE-value:1e-39);gene_kind=biosynthetic-additional;sec_met_domain=Peptidase_S8(E-value:9.5e-26%2Cbitscore:79.3%2Cseeds:43%2Ctool:rule-based-clusters);transl_table=11;translation=l…
MAG006	MAG006_region238	terpene	terpene	MAG006_region238_g1	1	1119	1119	accessory_gene	regulatory		SMCOG1016	LuxRfamilyDNA-bindingresponseregulator	61.4	1e-18	gene_id=MTG006_ctg238_g1;transcript_id=MTG006_ctg238_t1;gene_functions=regulatory(smcogs)SMCOG1016:LuxRfamilyDNA-bindingresponseregulator(Score:61.4%3BE-value:1e-18);gene_kind=regulatory;transl_table=11;translation=length.372
MAG006	MAG006_region238	terpene	terpene	MAG006_region238_g10	8656	9426	771	accessory_gene	transport		SMCOG1000	ABCtransporterATP-bindingprotein	201.9	2e-61	gene_id=MTG006_ctg238_g10;transcript_id=MTG006_ctg238_t10;gene_functions=transport(smcogs)SMCOG1000:ABCtransporterATP-bindingprotein(Score:201.9%3BE-value:2e-61);gene_kind=transport;transl_table=11;translation=length.256
MAG006	MAG006_region238	terpene	terpene	MAG006_region238_g11	9532	10269	738	ND							gene_id=MTG006_ctg238_g11;transcript_id=MTG006_ctg238_t11;transl_table=11;translation=length.245
MAG006	MAG006_region238	terpene	terpene	MAG006_region238_g12	10390	10839	450	ND							gene_id=MTG006_ctg238_g12;transcript_id=MTG006_ctg238_t12;transl_table=11;translation=length49
MAG006	MAG006_region238	terpene	terpene	MAG006_region238_g13	10963	11475	513	ND							gene_id=MTG006_ctg238_g13;transcript_id=MTG006_ctg238_t13;transl_table=11;translation=length70
MAG006	MAG006_region238	terpene	terpene	MAG006_region238_g14	11472	11744	273	ND							gene_id=MTG006_ctg238_g14;transcript_id=MTG006_ctg238_t14;transl_table=11;translation=length.90
MAG006	MAG006_region238	terpene	terpene	MAG006_region238_g15	11757	12080	324	ND							gene_id=MTG006_ctg238_g15;transcript_id=MTG006_ctg238_t15;transl_table=11;translation=length07
MAG006	MAG006_region238	terpene	terpene	MAG006_region238_g16	12093	12332	240	ND							gene_id=MTG006_ctg238_g16;transcript_id=MTG006_ctg238_t16;transl_table=11;translation=length.79
MAG006	MAG006_region238	terpene	terpene	MAG006_region238_g17	12329	12640	312	ND							gene_id=MTG006_ctg238_g17;transcript_id=MTG006_ctg238_t17;transl_table=11;translation=length03
MAG006	MAG006_region238	terpene	terpene	MAG006_region238_g18	12633	13061	429	ND							gene_id=MTG006_ctg238_g18;transcript_id=MTG006_ctg238_t18;transl_table=11;translation=length42
MAG006	MAG006_region238	terpene	terpene	MAG006_region238_g19	13061	13477	417	ND							gene_id=MTG006_ctg238_g19;transcript_id=MTG006_ctg238_t19;transl_table=11;translation=length38
MAG006	MAG006_region238	terpene	terpene	MAG006_region238_g2	1246	1584	339	ND							gene_id=MTG006_ctg238_g2;transcript_id=MTG006_ctg238_t2;transl_table=11;translation=length12
MAG006	MAG006_region238	terpene	terpene	MAG006_region238_g20	13470	14957	1488	ND							gene_id=MTG006_ctg238_g20;transcript_id=MTG006_ctg238_t20;transl_table=11;translation=length.495
MAG006	MAG006_region238	terpene	terpene	MAG006_region238_g3	1548	3296	1749	ND							gene_id=MTG006_ctg238_g3;transcript_id=MTG006_ctg238_t3;transl_table=11;translation=length.582
MAG006	MAG006_region238	terpene	terpene	MAG006_region238_g4	3517	5178	1662	core_gene	biosynthetic	terpene					gene_id=MTG006_ctg238_g4;transcript_id=MTG006_ctg238_t4;gene_functions=biosynthetic(rule-based-clusters)terpene:phytoene_synt;gene_kind=biosynthetic;sec_met_domain=phytoene_synt(E-value:1.3e-13%2Cbitscore:41.2%2Cseeds:8%2Ctool:rule-based-clusters);transl_table=11;translation=length.553
MAG006	MAG006_region238	terpene	terpene	MAG006_region238_g5	5439	5756	318	ND							gene_id=MTG006_ctg238_g5;transcript_id=MTG006_ctg238_t5;transl_table=11;translation=length05
MAG006	MAG006_region238	terpene	terpene	MAG006_region238_g6	5722	6813	1092	accessory_gene	other		SMCOG1122	ATP-dependentRNAhelicase	295.2	1.5e-89	gene_id=MTG006_ctg238_g6;transcript_id=MTG006_ctg238_t6;gene_functions=other(smcogs)SMCOG1122:ATP-dependentRNAhelicase(Score:295.2%3BE-value:1.5e-89);gene_kind=other;transl_table=11;translation=length.363
MAG006	MAG006_region238	terpene	terpene	MAG006_region238_g7	6832	7029	198	ND							gene_id=MTG006_ctg238_g7;transcript_id=MTG006_ctg238_t7;transl_table=11;translation=length.65
MAG006	MAG006_region238	terpene	terpene	MAG006_region238_g8	7063	7866	804	ND							gene_id=MTG006_ctg238_g8;transcript_id=MTG006_ctg238_t8;transl_table=11;translation=length.267
MAG006	MAG006_region238	terpene	terpene	MAG006_region238_g9	7863	8663	801	accessory_gene	transport		SMCOG1044	ABCtransporterpermeaseprotein	63.2	3.6e-19	gene_id=MTG006_ctg238_g9;transcript_id=MTG006_ctg238_t9;gene_functions=transport(smcogs)SMCOG1044:ABCtransporter%2Cpermeaseprotein(Score:63.2%3BE-value:3.6e-19);gene_kind=transport;transl_table=11;translation=length.266
MAG006	MAG006_region240	bacteriocin	RiPP	MAG006_region240_g1	139	570	432	accessory_gene	additional_biosynthetic		rule-based				gene_id=MTG006_ctg240_g1;transcript_id=MTG006_ctg240_t1;gene_functions=biosynthetic-additional(rule-based-clusters)PF00881;gene_kind=biosynthetic-additional;sec_met_domain=PF00881(E-value:8e-14%2Cbitscore:42.2%2Cseeds:78%2Ctool:rule-based-clusters);transl_table=11;translation=length43
MAG006	MAG006_region240	bacteriocin	RiPP	MAG006_region240_g2	659	1456	798	core_gene	biosynthetic	bacteriocin					gene_id=MTG006_ctg240_g2;transcript_id=MTG006_ctg240_t2;gene_functions=biosynthetic(rule-based-clusters)bacteriocin:Linocin_M18;gene_kind=biosynthetic;sec_met_domain=Linocin_M18(E-value:7.7e-82%2Cbitscore:264.3%2Cseeds:61%2Ctool:rule-based-clusters);transl_table=11;translation=length.265
MAG006	MAG006_region240	bacteriocin	RiPP	MAG006_region240_g3	1471	1836	366	ND							gene_id=MTG006_ctg240_g3;transcript_id=MTG006_ctg240_t3;transl_table=11;translation=length21
MAG006	MAG006_region240	bacteriocin	RiPP	MAG006_region240_g4	1935	2921	987	ND							gene_id=MTG006_ctg240_g4;transcript_id=MTG006_ctg240_t4;transl_table=11;translation=length.328
MAG006	MAG006_region240	bacteriocin	RiPP	MAG006_region240_g5	3098	3601	504	accessory_gene	regulatory		SMCOG1135	MarRfamilytranscriptionalregulator	70.8	1.4e-21	gene_id=MTG006_ctg240_g5;transcript_id=MTG006_ctg240_t5;gene_functions=regulatory(smcogs)SMCOG1135:MarRfamilytranscriptionalregulator(Score:70.8%3BE-value:1.4e-21);gene_kind=regulatory;transl_table=11;translation=length67
MAG006	MAG006_region39	T3PKS	other PKS	MAG006_region39_g1	1	603	603	ND							gene_id=MTG006_ctg39_g1;transcript_id=MTG006_ctg39_t1;transl_table=11;translation=length.201
MAG006	MAG006_region39	T3PKS	other PKS	MAG006_region39_g10	6135	6428	294	ND							gene_id=MTG006_ctg39_g10;transcript_id=MTG006_ctg39_t10;transl_table=11;translation=length.97
MAG006	MAG006_region39	T3PKS	other PKS	MAG006_region39_g11	6381	8054	1674	ND							gene_id=MTG006_ctg39_g11;transcript_id=MTG006_ctg39_t11;transl_table=11;translation=length.557
MAG006	MAG006_region39	T3PKS	other PKS	MAG006_region39_g12	8106	9413	1308	accessory_gene	additional_biosynthetic		SMCOG1050	monooxygenaseFAD-binding	234	6e-71	gene_id=MTG006_ctg39_g12;transcript_id=MTG006_ctg39_t12;gene_functions=biosynthetic-additional(smcogs)SMCOG1050:monooxygenaseFAD-binding(Score:234%3BE-value:6e-71);gene_kind=biosynthetic-additional;transl_table=11;translation=length.435
MAG006	MAG006_region39	T3PKS	other PKS	MAG006_region39_g13	9410	10300	891	accessory_gene	additional_biosynthetic		SMCOG1089	methyltransferase	110.2	2e-33	gene_id=MTG006_ctg39_g13;transcript_id=MTG006_ctg39_t13;gene_functions=biosynthetic-additional(smcogs)SMCOG1089:methyltransferase(Score:110.2%3BE-value:2e-33);gene_kind=biosynthetic-additional;transl_table=11;translation=length.296
MAG006	MAG006_region39	T3PKS	other PKS	MAG006_region39_g14	10341	11456	1116	core_gene	biosynthetic	T3PKS	SMCOG1024	chalconeandstilbenesynthasedomainprotein	363	2e-110	gene_id=MTG006_ctg39_g14;transcript_id=MTG006_ctg39_t14;gene_functions=biosynthetic(rule-based-clusters)T3PKS:Chal_sti_synt_C,biosynthetic(rule-based-clusters)T3PKS:Chal_sti_synt_N,biosynthetic-additional(smcogs)SMCOG1024:chalconeandstilbenesynthasedomainprotein(Score:363%3BE-value:2e-110);gene_kind=biosynthetic;sec_met_domain=Chal_sti_synt_N(E-value:2.8e-29%2Cbitscore:92.3%2Cseeds:21%2Ctool:rule…
MAG006	MAG006_region39	T3PKS	other PKS	MAG006_region39_g15	11457	12206	750	accessory_gene	other		SMCOG1269	hypotheticalprotein	164.9	3.2e-50	gene_id=MTG006_ctg39_g15;transcript_id=MTG006_ctg39_t15;gene_functions=other(smcogs)SMCOG1269:hypotheticalprotein(Score:164.9%3BE-value:3.2e-50);gene_kind=other;transl_table=11;translation=length.249
MAG006	MAG006_region39	T3PKS	other PKS	MAG006_region39_g16	12209	13075	867	ND							gene_id=MTG006_ctg39_g16;transcript_id=MTG006_ctg39_t16;transl_table=11;translation=length.288
MAG006	MAG006_region39	T3PKS	other PKS	MAG006_region39_g17	13086	15089	2004	ND							gene_id=MTG006_ctg39_g17;transcript_id=MTG006_ctg39_t17;transl_table=11;translation=length.667
MAG006	MAG006_region39	T3PKS	other PKS	MAG006_region39_g2	1313	1519	207	ND							gene_id=MTG006_ctg39_g2;transcript_id=MTG006_ctg39_t2;transl_table=11;translation=length.68
MAG006	MAG006_region39	T3PKS	other PKS	MAG006_region39_g3	1512	1862	351	ND							gene_id=MTG006_ctg39_g3;transcript_id=MTG006_ctg39_t3;transl_table=11;translation=length16
MAG006	MAG006_region39	T3PKS	other PKS	MAG006_region39_g4	1917	3131	1215	accessory_gene	additional_biosynthetic		SMCOG1045	glycosyltransferasegroup1	259.2	1.2e-78	gene_id=MTG006_ctg39_g4;transcript_id=MTG006_ctg39_t4;gene_functions=biosynthetic-additional(rule-based-clusters)Glycos_transf_1,biosynthetic-additional(smcogs)SMCOG1045:glycosyltransferasegroup1(Score:259.2%3BE-value:1.2e-78);gene_kind=biosynthetic-additional;sec_met_domain=Glycos_transf_1(E-value:3.5e-37%2Cbitscore:117.8%2Cseeds:63%2Ctool:rule-based-clusters);transl_table=11;translation=length.…
MAG006	MAG006_region39	T3PKS	other PKS	MAG006_region39_g5	3289	4143	855	ND							gene_id=MTG006_ctg39_g5;transcript_id=MTG006_ctg39_t5;transl_table=11;translation=length.284
MAG006	MAG006_region39	T3PKS	other PKS	MAG006_region39_g6	4146	4517	372	ND							gene_id=MTG006_ctg39_g6;transcript_id=MTG006_ctg39_t6;transl_table=11;translation=length23
MAG006	MAG006_region39	T3PKS	other PKS	MAG006_region39_g7	4511	4981	471	ND							gene_id=MTG006_ctg39_g7;transcript_id=MTG006_ctg39_t7;transl_table=11;translation=length56
MAG006	MAG006_region39	T3PKS	other PKS	MAG006_region39_g8	5022	5564	543	ND							gene_id=MTG006_ctg39_g8;transcript_id=MTG006_ctg39_t8;transl_table=11;translation=length80
MAG006	MAG006_region39	T3PKS	other PKS	MAG006_region39_g9	5516	6079	564	ND							gene_id=MTG006_ctg39_g9;transcript_id=MTG006_ctg39_t9;transl_table=11;translation=length87
MAG006	MAG006_region47	betalactone	Others	MAG006_region47_g1	438	1061	624	accessory_gene	regulatory		SMCOG1057	TetRfamilytranscriptionalregulator	108.2	1e-32	gene_id=MTG006_ctg47_g1;transcript_id=MTG006_ctg47_t1;gene_functions=regulatory(smcogs)SMCOG1057:TetRfamilytranscriptionalregulator(Score:108.2%3BE-value:1e-32);gene_kind=regulatory;transl_table=11;translation=length.207
MAG006	MAG006_region47	betalactone	Others	MAG006_region47_g10	10310	10852	543	ND							gene_id=MTG006_ctg47_g10;transcript_id=MTG006_ctg47_t10;transl_table=11;translation=length80
MAG006	MAG006_region47	betalactone	Others	MAG006_region47_g11	10876	12069	1194	ND							gene_id=MTG006_ctg47_g11;transcript_id=MTG006_ctg47_t11;transl_table=11;translation=length.397
MAG006	MAG006_region47	betalactone	Others	MAG006_region47_g12	12087	13991	1905	core_gene	biosynthetic	betalactone					gene_id=MTG006_ctg47_g12;transcript_id=MTG006_ctg47_t12;gene_functions=biosynthetic(rule-based-clusters)betalactone:HMGL-like;gene_kind=biosynthetic;sec_met_domain=HMGL-like(E-value:1e-19%2Cbitscore:61.0%2Cseeds:15%2Ctool:rule-based-clusters);transl_table=11;translation=length.634
MAG006	MAG006_region47	betalactone	Others	MAG006_region47_g13	13988	14212	225	ND							gene_id=MTG006_ctg47_g13;transcript_id=MTG006_ctg47_t13;transl_table=11;translation=length.74
MAG006	MAG006_region47	betalactone	Others	MAG006_region47_g14	14378	14569	192	ND							gene_id=MTG006_ctg47_g14;transcript_id=MTG006_ctg47_t14;transl_table=11;translation=length.63
MAG006	MAG006_region47	betalactone	Others	MAG006_region47_g15	14579	14860	282	ND							gene_id=MTG006_ctg47_g15;transcript_id=MTG006_ctg47_t15;transl_table=11;translation=length.94
MAG006	MAG006_region47	betalactone	Others	MAG006_region47_g2	1083	2894	1812	core_gene	biosynthetic	betalactone	SMCOG1002	AMP-dependentsynthetaseandligase	313	4.5e-95	gene_id=MTG006_ctg47_g2;nRPS_PKS=Domain:AMP-binding(35-472).E-value:1e-94.Score:309.MatchesaSDomain:nrpspksdomains_tctg47_2_AMP-binding,type:NRPS-likeprotein;transcript_id=MTG006_ctg47_2;gene_functions=biosynthetic(rule-based-clusters)betalactone:AMP-binding,biosynthetic-additional(smcogs)SMCOG1002:AMP-dependentsynthetaseandligase(Score:313%3BE-value:4.5e-95);gene_kind=biosynthetic;sec_met_domain…
MAG006	MAG006_region47	betalactone	Others	MAG006_region47_g3	2875	3429	555	ND							gene_id=MTG006_ctg47_g3;transcript_id=MTG006_ctg47_t3;transl_table=11;translation=length84
MAG006	MAG006_region47	betalactone	Others	MAG006_region47_g4	3555	4808	1254	accessory_gene	regulatory		SMCOG1008	responseregulator	91	1.4e-27	gene_id=MTG006_ctg47_g4;transcript_id=MTG006_ctg47_t4;gene_functions=regulatory(smcogs)SMCOG1008:responseregulator(Score:91%3BE-value:1.4e-27);gene_kind=regulatory;transl_table=11;translation=length.417
MAG006	MAG006_region47	betalactone	Others	MAG006_region47_g5	4818	5192	375	accessory_gene	regulatory		SMCOG1008	responseregulator	95.7	4.9e-29	gene_id=MTG006_ctg47_g5;transcript_id=MTG006_ctg47_t5;gene_functions=regulatory(smcogs)SMCOG1008:responseregulator(Score:95.7%3BE-value:4.9e-29);gene_kind=regulatory;transl_table=11;translation=length24
MAG006	MAG006_region47	betalactone	Others	MAG006_region47_g6	5240	5560	321	ND							gene_id=MTG006_ctg47_g6;transcript_id=MTG006_ctg47_t6;transl_table=11;translation=length06
MAG006	MAG006_region47	betalactone	Others	MAG006_region47_g7	5557	7950	2394	accessory_gene	regulatory		SMCOG1201	responseregulator	61.7	1e-18	gene_id=MTG006_ctg47_g7;transcript_id=MTG006_ctg47_t7;gene_functions=regulatory(smcogs)SMCOG1201:responseregulator(Score:61.7%3BE-value:1e-18);gene_kind=regulatory;transl_table=11;translation=length.797
MAG006	MAG006_region47	betalactone	Others	MAG006_region47_g8	8051	9454	1404	ND							gene_id=MTG006_ctg47_g8;transcript_id=MTG006_ctg47_t8;transl_table=11;translation=length.467
MAG006	MAG006_region47	betalactone	Others	MAG006_region47_g9	9454	10320	867	ND							gene_id=MTG006_ctg47_g9;transcript_id=MTG006_ctg47_t9;transl_table=11;translation=length.288
MAG007	MAG007_region27	NRPS	NRP	MAG007_region27_g52	390	1526	1137	ND							gene_id=MTG007_ctg27_g52;transcript_id=MTG007_ctg27_t52;transl_table=11;translation=length.378
MAG007	MAG007_region27	NRPS	NRP	MAG007_region27_g53	1523	3157	1635	ND							gene_id=MTG007_ctg27_g53;transcript_id=MTG007_ctg27_t53;transl_table=11;translation=length.544
MAG007	MAG007_region27	NRPS	NRP	MAG007_region27_g54	3244	4140	897	accessory_gene	additional_biosynthetic		SMCOG1100	3-hydroxyisobutyratedehydrogenase	294.6	1.4e-89	gene_id=MTG007_ctg27_g54;transcript_id=MTG007_ctg27_t54;gene_functions=biosynthetic-additional(smcogs)SMCOG1100:3-hydroxyisobutyratedehydrogenase(Score:294.6%3BE-value:1.4e-89);gene_kind=biosynthetic-additional;transl_table=11;translation=length.298
MAG007	MAG007_region27	NRPS	NRP	MAG007_region27_g55	4137	5687	1551	ND							gene_id=MTG007_ctg27_g55;transcript_id=MTG007_ctg27_t55;transl_table=11;translation=length.516
MAG007	MAG007_region27	NRPS	NRP	MAG007_region27_g56	5721	6572	852	ND							gene_id=MTG007_ctg27_g56;transcript_id=MTG007_ctg27_t56;transl_table=11;translation=length.283
MAG007	MAG007_region27	NRPS	NRP	MAG007_region27_g57	6445	8625	2181	accessory_gene	additional_biosynthetic		SMCOG1190	GTP-bindingproteinLepA	84.4	1.3e-25	gene_id=MTG007_ctg27_g57;transcript_id=MTG007_ctg27_t57;gene_functions=biosynthetic-additional(smcogs)SMCOG1190:GTP-bindingproteinLepA(Score:84.4%3BE-value:1.3e-25);gene_kind=biosynthetic-additional;transl_table=11;translation=length.726
MAG007	MAG007_region27	NRPS	NRP	MAG007_region27_g58	8981	11377	2397	accessory_gene	regulatory		SMCOG1030	serine/threonineproteinkinase	-2.3	44	gene_id=MTG007_ctg27_g58;transcript_id=MTG007_ctg27_t58;gene_functions=biosynthetic-additional(rule-based-clusters)Pkinase,regulatory(smcogs)SMCOG1030:serine/threonineproteinkinase(Score:-2.3%3BE-value:44);gene_kind=regulatory;sec_met_domain=Pkinase(E-value:5.8e-60%2Cbitscore:195%2Cseeds:54%2Ctool:rule-based-clusters);transl_table=11;translation=length.798
MAG007	MAG007_region27	NRPS	NRP	MAG007_region27_g59	11590	11940	351	ND							gene_id=MTG007_ctg27_g59;transcript_id=MTG007_ctg27_t59;transl_table=11;translation=length16
MAG007	MAG007_region27	NRPS	NRP	MAG007_region27_g60	12245	14026	1782	accessory_gene	other		SMCOG1277	RadicalSAMdomainprotein	72	6e-22	gene_id=MTG007_ctg27_g60;transcript_id=MTG007_ctg27_t60;gene_functions=other(smcogs)SMCOG1277:RadicalSAMdomainprotein(Score:72%3BE-value:6e-22);gene_kind=other;transl_table=11;translation=length.593
MAG007	MAG007_region27	NRPS	NRP	MAG007_region27_g61	14059	15000	942	ND							gene_id=MTG007_ctg27_g61;transcript_id=MTG007_ctg27_t61;transl_table=11;translation=length.313
MAG007	MAG007_region27	NRPS	NRP	MAG007_region27_g62	15133	15738	606	ND							gene_id=MTG007_ctg27_g62;transcript_id=MTG007_ctg27_t62;transl_table=11;translation=length.201
MAG007	MAG007_region27	NRPS	NRP	MAG007_region27_g63	15735	17888	2154	accessory_gene	transport		SMCOG1051	TonB-dependentsiderophorereceptor	230.4	7e-70	gene_id=MTG007_ctg27_g63;transcript_id=MTG007_ctg27_t63;gene_functions=transport(smcogs)SMCOG1051:TonB-dependentsiderophorereceptor(Score:230.4%3BE-value:7e-70);gene_kind=transport;transl_table=11;translation=length.717
MAG007	MAG007_region27	NRPS	NRP	MAG007_region27_g64	18095	19954	1860	accessory_gene	additional_biosynthetic		SMCOG1177	asparaginesynthase(glutamine-hydrolyzing)	621.9	1.9e-188	gene_id=MTG007_ctg27_g64;transcript_id=MTG007_ctg27_t64;gene_functions=biosynthetic-additional(rule-based-clusters)Asn_synthase,biosynthetic-additional(rule-based-clusters)GATase_7,biosynthetic-additional(smcogs)SMCOG1177:asparaginesynthase(glutamine-hydrolyzing)(Score:621.9%3BE-value:1.9e-188);gene_kind=biosynthetic-additional;sec_met_domain=Asn_synthase(E-value:5.4e-77%2Cbitscore:252%2Cseeds:78…
MAG007	MAG007_region27	NRPS	NRP	MAG007_region27_g65	20001	23063	3063	core_gene	biosynthetic	NRPS	SMCOG1002	AMP-dependentsynthetaseandligase	352.4	5.7e-107	gene_id=MTG007_ctg27_g65;nRPS_PKS=Domain:AMP-binding(23-425).E-value:4.9e-81.Score:264.MatchesaSDomain:nrpspksdomains_tctg27_65_AMP-binding,Domain:PCP(543-612).E-value:8.4e-19.Score:59.4.MatchesaSDomain:nrpspksdomains_ctg27_65_PCP,type:NRPS-likeprotein;transcript_id=MTG007_ctg27_65;gene_functions=biosynthetic(rule-based-clusters)NRPS:AMP-binding,biosynthetic-additional(rule-based-clusters)PP-bind…
MAG007	MAG007_region27	NRPS	NRP	MAG007_region27_g66	23212	24366	1155	accessory_gene	additional_biosynthetic		SMCOG1189	L-carnitinedehydratase/bileacid-inducible	427.2	9e-130	gene_id=MTG007_ctg27_g66;transcript_id=MTG007_ctg27_t66;gene_functions=biosynthetic-additional(smcogs)SMCOG1189:L-carnitinedehydratase/bileacid-inducible(Score:427.2%3BE-value:9e-130);gene_kind=biosynthetic-additional;transl_table=11;translation=length.384
MAG007	MAG007_region27	NRPS	NRP	MAG007_region27_g67	24383	25924	1542	core_gene	biosynthetic	NRPS	SMCOG1127	condensationdomain-containingprotein	439.2	3.3e-133	gene_id=MTG007_ctg27_g67;nRPS_PKS=Domain:Condensation_tLCL(27-327).E-value:8.2e-113.Score:368.MatchesaSDomain:nrpspksdomains_ctg27_67_Condensation_LCL,type:NRPS-likeprotein;transcript_id=MTG007_ctg27_67;gene_functions=biosynthetic(rule-based-clusters)NRPS:Condensation,biosynthetic-additional(smcogs)SMCOG1127:condensationdomain-containingprotein(Score:439.2%3BE-value:3.3e-133);gene_kind=biosynthet…
MAG007	MAG007_region27	NRPS	NRP	MAG007_region27_g68	26034	26318	285	ND							gene_id=MTG007_ctg27_g68;transcript_id=MTG007_ctg27_t68;transl_table=11;translation=length.94
MAG007	MAG007_region27	NRPS	NRP	MAG007_region27_g69	26325	26885	561	ND							gene_id=MTG007_ctg27_g69;transcript_id=MTG007_ctg27_t69;transl_table=11;translation=length86
MAG007	MAG007_region27	NRPS	NRP	MAG007_region27_g70	26882	27373	492	ND							gene_id=MTG007_ctg27_g70;transcript_id=MTG007_ctg27_t70;transl_table=11;translation=length63
MAG007	MAG007_region27	NRPS	NRP	MAG007_region27_g71	27491	28258	768	ND							gene_id=MTG007_ctg27_g71;transcript_id=MTG007_ctg27_t71;transl_table=11;translation=length.255
MAG007	MAG007_region27	NRPS	NRP	MAG007_region27_g72	28504	29106	603	ND							gene_id=MTG007_ctg27_g72;transcript_id=MTG007_ctg27_t72;transl_table=11;translation=length.200
MAG007	MAG007_region27	NRPS	NRP	MAG007_region27_g73	29458	29655	198	ND							gene_id=MTG007_ctg27_g73;transcript_id=MTG007_ctg27_t73;transl_table=11;translation=length.65
MAG007	MAG007_region27	NRPS	NRP	MAG007_region27_g74	29910	30626	717	ND							gene_id=MTG007_ctg27_g74;transcript_id=MTG007_ctg27_t74;transl_table=11;translation=length.238
MAG007	MAG007_region27	NRPS	NRP	MAG007_region27_g75	30713	32449	1737	ND							gene_id=MTG007_ctg27_g75;transcript_id=MTG007_ctg27_t75;transl_table=11;translation=length.578
MAG007	MAG007_region27	NRPS	NRP	MAG007_region27_g76	32446	33360	915	ND							gene_id=MTG007_ctg27_g76;transcript_id=MTG007_ctg27_t76;transl_table=11;translation=length.304
MAG007	MAG007_region27	NRPS	NRP	MAG007_region27_g77	33775	34290	516	accessory_gene	additional_biosynthetic		SMCOG1275	peptidedeformylase	131.9	2.6e-40	gene_id=MTG007_ctg27_g77;transcript_id=MTG007_ctg27_t77;gene_functions=biosynthetic-additional(smcogs)SMCOG1275:peptidedeformylase(Score:131.9%3BE-value:2.6e-40);gene_kind=biosynthetic-additional;transl_table=11;translation=length71
MAG007	MAG007_region27	NRPS	NRP	MAG007_region27_g78	34438	35049	612	ND							gene_id=MTG007_ctg27_g78;transcript_id=MTG007_ctg27_t78;transl_table=11;translation=length.203
MAG007	MAG007_region27	NRPS	NRP	MAG007_region27_g79	35046	36002	957	ND							gene_id=MTG007_ctg27_g79;transcript_id=MTG007_ctg27_t79;transl_table=11;translation=length.319
MAG007	MAG007_region36	NRPS	NRP	MAG007_region36_g10	8391	9473	1083	accessory_gene	additional_biosynthetic		SMCOG1045	glycosyltransferasegroup1	45.3	1e-13	gene_id=MTG007_ctg36_g10;transcript_id=MTG007_ctg36_t10;gene_functions=biosynthetic-additional(rule-based-clusters)Glycos_transf_1,biosynthetic-additional(smcogs)SMCOG1045:glycosyltransferasegroup1(Score:45.3%3BE-value:1e-13);gene_kind=biosynthetic-additional;sec_met_domain=Glycos_transf_1(E-value:3.4e-13%2Cbitscore:40.0%2Cseeds:63%2Ctool:rule-based-clusters);transl_table=11;translation=length.360
MAG007	MAG007_region36	NRPS	NRP	MAG007_region36_g11	9470	10744	1275	ND							gene_id=MTG007_ctg36_g11;transcript_id=MTG007_ctg36_t11;transl_table=11;translation=length.424
MAG007	MAG007_region36	NRPS	NRP	MAG007_region36_g12	10750	11181	432	accessory_gene	additional_biosynthetic		rule-based				gene_id=MTG007_ctg36_g12;transcript_id=MTG007_ctg36_t12;gene_functions=biosynthetic-additional(rule-based-clusters)Glycos_transf_1;gene_kind=biosynthetic-additional;sec_met_domain=Glycos_transf_1(E-value:1e-18%2Cbitscore:57.9%2Cseeds:63%2Ctool:rule-based-clusters);transl_table=11;translation=length43
MAG007	MAG007_region36	NRPS	NRP	MAG007_region36_g13	11287	12225	939	accessory_gene	additional_biosynthetic		rule-based				gene_id=MTG007_ctg36_g13;transcript_id=MTG007_ctg36_t13;gene_functions=biosynthetic-additional(rule-based-clusters)Epimerase_2;gene_kind=biosynthetic-additional;sec_met_domain=Epimerase_2(E-value:2.9e-94%2Cbitscore:306.2%2Cseeds:187%2Ctool:rule-based-clusters);transl_table=11;translation=length.312
MAG007	MAG007_region36	NRPS	NRP	MAG007_region36_g14	12478	13818	1341	accessory_gene	additional_biosynthetic		SMCOG1079	oxidoreductase	101.9	7.2e-31	gene_id=MTG007_ctg36_g14;transcript_id=MTG007_ctg36_t14;gene_functions=biosynthetic-additional(smcogs)SMCOG1079:oxidoreductase(Score:101.9%3BE-value:7.2e-31);gene_kind=biosynthetic-additional;transl_table=11;translation=length.446
MAG007	MAG007_region36	NRPS	NRP	MAG007_region36_g15	13790	14917	1128	accessory_gene	additional_biosynthetic		SMCOG1056	DegT/DnrJ/EryC1/StrSaminotransferase	344.2	1.6e-104	gene_id=MTG007_ctg36_g15;transcript_id=MTG007_ctg36_t15;gene_functions=biosynthetic-additional(rule-based-clusters)DegT_DnrJ_EryC1,biosynthetic-additional(smcogs)SMCOG1056:DegT/DnrJ/EryC1/StrSaminotransferase(Score:344.2%3BE-value:1.6e-104);gene_kind=biosynthetic-additional;sec_met_domain=DegT_DnrJ_EryC1(E-value:3.7e-114%2Cbitscore:372%2Cseeds:38%2Ctool:rule-based-clusters);transl_table=11;transl…
MAG007	MAG007_region36	NRPS	NRP	MAG007_region36_g16	14910	15647	738	accessory_gene	additional_biosynthetic		SMCOG1089	methyltransferase	71	1.7e-21	gene_id=MTG007_ctg36_g16;transcript_id=MTG007_ctg36_t16;gene_functions=biosynthetic-additional(smcogs)SMCOG1089:methyltransferase(Score:71%3BE-value:1.7e-21);gene_kind=biosynthetic-additional;transl_table=11;translation=length.245
MAG007	MAG007_region36	NRPS	NRP	MAG007_region36_g17	15946	17244	1299	accessory_gene	additional_biosynthetic		SMCOG1056	DegT/DnrJ/EryC1/StrSaminotransferase	345	8.8e-105	gene_id=MTG007_ctg36_g17;nRPS_PKS=Domain:Aminotran_t1_2(31-237).E-value:2e-11.Score:35.3.MatchesaSDomain:nrpspksdomains_ctg36_17_Aminotran_1_2,type:other;transcript_id=MTG007_ctg36_17;gene_functions=biosynthetic-additional(rule-based-clusters)DegT_DnrJ_EryC1,biosynthetic-additional(smcogs)SMCOG1056:DegT/DnrJ/EryC1/StrSaminotransferase(Score:345%3BE-value:8.8e-105);gene_kind=biosynthetic-additiona…
MAG007	MAG007_region36	NRPS	NRP	MAG007_region36_g18	17241	19952	2712	accessory_gene	additional_biosynthetic		SMCOG1146	sugartransferase	192.5	2.5e-58	gene_id=MTG007_ctg36_g18;nRPS_PKS=Domain:PKS_tKR(531-686).E-value:9.3e-07.Score:20.6.MatchesaSDomain:nrpspksdomains_ctg36_18_PKS_KR,type:other;transcript_id=MTG007_ctg36_18;gene_functions=biosynthetic-additional(rule-based-clusters)Polysacc_synt_2,biosynthetic-additional(rule-based-clusters)RmlD_sub_bind,biosynthetic-additional(rule-based-clusters)Bac_transf,biosynthetic-additional(smcogs)SMCOG11…
MAG007	MAG007_region36	NRPS	NRP	MAG007_region36_g19	20001	26291	6291	core_gene	biosynthetic	NRPS	SMCOG1002	AMP-dependentsynthetaseandligase	307.2	2.8e-93	gene_id=MTG007_ctg36_g19;nRPS_PKS=Domain:AMP-binding(12-410).E-value:8.9e-110.Score:358.8.MatchesaSDomain:nrpspksdomains_tctg36_19_AMP-binding,Domain:nMT(505-720).E-value:8.5e-101.Score:328.9.MatchesaSDomain:nrpspksdomains_ctg36_19_nMT,Domain:PCP(939-1008).E-value:2e-23.Score:74.MatchesaSDomain:nrpspksdomains_ctg36_19_PCP,Domain:Condensation_LCL(1025-1326).E-value:1.2e-103.Score:337.9.MatchesaSDo…
MAG007	MAG007_region36	NRPS	NRP	MAG007_region36_g2	620	907	288	ND							gene_id=MTG007_ctg36_g2;transcript_id=MTG007_ctg36_t2;transl_table=11;translation=length.95
MAG007	MAG007_region36	NRPS	NRP	MAG007_region36_g20	26343	27068	726	core_gene	biosynthetic	NRPS	SMCOG1127	condensationdomain-containingprotein	240.7	5.9e-73	gene_id=MTG007_ctg36_g20;nRPS_PKS=Domain:Condensation_tLCL(44-241).E-value:5.2e-70.Score:227.5.MatchesaSDomain:nrpspksdomains_ctg36_20_Condensation_LCL,type:NRPS-likeprotein;transcript_id=MTG007_ctg36_20;gene_functions=biosynthetic(rule-based-clusters)NRPS:Condensation,biosynthetic-additional(smcogs)SMCOG1127:condensationdomain-containingprotein(Score:240.7%3BE-value:5.9e-73);gene_kind=biosynthet…
MAG007	MAG007_region36	NRPS	NRP	MAG007_region36_g3	895	2232	1338	accessory_gene	additional_biosynthetic		SMCOG1152	nucleotidesugardehydrogenase	438.5	3.6e-133	gene_id=MTG007_ctg36_g3;transcript_id=MTG007_ctg36_t3;gene_functions=biosynthetic-additional(smcogs)SMCOG1152:nucleotidesugardehydrogenase(Score:438.5%3BE-value:3.6e-133);gene_kind=biosynthetic-additional;transl_table=11;translation=length.445
MAG007	MAG007_region36	NRPS	NRP	MAG007_region36_g4	2261	3133	873	ND							gene_id=MTG007_ctg36_g4;transcript_id=MTG007_ctg36_t4;transl_table=11;translation=length.290
MAG007	MAG007_region36	NRPS	NRP	MAG007_region36_g5	3143	4396	1254	accessory_gene	transport		SMCOG1000	ABCtransporterATP-bindingprotein	147.2	1e-44	gene_id=MTG007_ctg36_g5;transcript_id=MTG007_ctg36_t5;gene_functions=transport(smcogs)SMCOG1000:ABCtransporterATP-bindingprotein(Score:147.2%3BE-value:1e-44);gene_kind=transport;transl_table=11;translation=length.417
MAG007	MAG007_region36	NRPS	NRP	MAG007_region36_g6	4481	5425	945	accessory_gene	additional_biosynthetic		rule-based				gene_id=MTG007_ctg36_g6;transcript_id=MTG007_ctg36_t6;gene_functions=biosynthetic-additional(rule-based-clusters)Glycos_transf_2;gene_kind=biosynthetic-additional;sec_met_domain=Glycos_transf_2(E-value:7.5e-40%2Cbitscore:127.0%2Cseeds:256%2Ctool:rule-based-clusters);transl_table=11;translation=length.314
MAG007	MAG007_region36	NRPS	NRP	MAG007_region36_g7	5422	5580	159	ND							gene_id=MTG007_ctg36_g7;transcript_id=MTG007_ctg36_t7;transl_table=11;translation=length.52
MAG007	MAG007_region36	NRPS	NRP	MAG007_region36_g8	5792	7237	1446	accessory_gene	additional_biosynthetic		rule-based				gene_id=MTG007_ctg36_g8;transcript_id=MTG007_ctg36_t8;gene_functions=biosynthetic-additional(rule-based-clusters)Wzy_C;gene_kind=biosynthetic-additional;sec_met_domain=Wzy_C(E-value:2.6e-08%2Cbitscore:24.5%2Cseeds:81%2Ctool:rule-based-clusters);transl_table=11;translation=length.481
MAG007	MAG007_region36	NRPS	NRP	MAG007_region36_g9	7234	8394	1161	accessory_gene	additional_biosynthetic		SMCOG1045	glycosyltransferasegroup1	177.7	6.9e-54	gene_id=MTG007_ctg36_g9;transcript_id=MTG007_ctg36_t9;gene_functions=biosynthetic-additional(rule-based-clusters)Glycos_transf_1,biosynthetic-additional(smcogs)SMCOG1045:glycosyltransferasegroup1(Score:177.7%3BE-value:6.9e-54);gene_kind=biosynthetic-additional;sec_met_domain=Glycos_transf_1(E-value:3.8e-39%2Cbitscore:124.4%2Cseeds:63%2Ctool:rule-based-clusters);transl_table=11;translation=length.…
MAG007	MAG007_region4	NRPS	NRP	MAG007_region4_g16	231	641	411	ND							gene_id=MTG007_ctg4_g16;transcript_id=MTG007_ctg4_t16;transl_table=11;translation=length36
MAG007	MAG007_region4	NRPS	NRP	MAG007_region4_g17	1094	3982	2889	ND							gene_id=MTG007_ctg4_g17;transcript_id=MTG007_ctg4_t17;transl_table=11;translation=length.962
MAG007	MAG007_region4	NRPS	NRP	MAG007_region4_g18	4242	5507	1266	ND							gene_id=MTG007_ctg4_g18;transcript_id=MTG007_ctg4_t18;transl_table=11;translation=length.421
MAG007	MAG007_region4	NRPS	NRP	MAG007_region4_g19	5504	6772	1269	ND							gene_id=MTG007_ctg4_g19;transcript_id=MTG007_ctg4_t19;transl_table=11;translation=length.422
MAG007	MAG007_region4	NRPS	NRP	MAG007_region4_g20	6867	7793	927	ND							gene_id=MTG007_ctg4_g20;transcript_id=MTG007_ctg4_t20;transl_table=11;translation=length.308
MAG007	MAG007_region4	NRPS	NRP	MAG007_region4_g21	7790	8560	771	ND							gene_id=MTG007_ctg4_g21;transcript_id=MTG007_ctg4_t21;transl_table=11;translation=length.256
MAG007	MAG007_region4	NRPS	NRP	MAG007_region4_g22	8571	9563	993	ND							gene_id=MTG007_ctg4_g22;transcript_id=MTG007_ctg4_t22;transl_table=11;translation=length.330
MAG007	MAG007_region4	NRPS	NRP	MAG007_region4_g23	9591	10949	1359	accessory_gene	additional_biosynthetic		SMCOG1013	aminotransferaseclass-III	286.2	6.7e-87	gene_id=MTG007_ctg4_g23;nRPS_PKS=Domain:Aminotran_t3(52-357).E-value:5.9e-60.Score:194.8.MatchesaSDomain:nrpspksdomains_ctg4_23_Aminotran_3,type:other;transcript_id=MTG007_ctg4_23;gene_functions=biosynthetic-additional(smcogs)SMCOG1013:aminotransferaseclass-III(Score:286.2%3BE-value:6.7e-87);gene_kind=biosynthetic-additional;transl_table=11;translation=length.452
MAG007	MAG007_region4	NRPS	NRP	MAG007_region4_g24	10983	12710	1728	accessory_gene	transport		SMCOG1117	sodium/hydrogenexchanger	290.6	2.9e-88	gene_id=MTG007_ctg4_g24;transcript_id=MTG007_ctg4_t24;gene_functions=transport(smcogs)SMCOG1117:sodium/hydrogenexchanger(Score:290.6%3BE-value:2.9e-88);gene_kind=transport;transl_table=11;translation=length.575
MAG007	MAG007_region4	NRPS	NRP	MAG007_region4_g25	12852	14411	1560	accessory_gene	transport		SMCOG1202	majorfacilitatortransporter	57.6	1.3e-17	gene_id=MTG007_ctg4_g25;transcript_id=MTG007_ctg4_t25;gene_functions=transport(smcogs)SMCOG1202:majorfacilitatortransporter(Score:57.6%3BE-value:1.3e-17);gene_kind=transport;transl_table=11;translation=length.519
MAG007	MAG007_region4	NRPS	NRP	MAG007_region4_g26	14445	14774	330	ND							gene_id=MTG007_ctg4_g26;transcript_id=MTG007_ctg4_t26;transl_table=11;translation=length09
MAG007	MAG007_region4	NRPS	NRP	MAG007_region4_g27	14841	15782	942	ND							gene_id=MTG007_ctg4_g27;transcript_id=MTG007_ctg4_t27;transl_table=11;translation=length.313
MAG007	MAG007_region4	NRPS	NRP	MAG007_region4_g28	16125	16763	639	ND							gene_id=MTG007_ctg4_g28;transcript_id=MTG007_ctg4_t28;transl_table=11;translation=length.212
MAG007	MAG007_region4	NRPS	NRP	MAG007_region4_g29	17081	17500	420	ND							gene_id=MTG007_ctg4_g29;transcript_id=MTG007_ctg4_t29;transl_table=11;translation=length39
MAG007	MAG007_region4	NRPS	NRP	MAG007_region4_g30	17510	17860	351	ND							gene_id=MTG007_ctg4_g30;transcript_id=MTG007_ctg4_t30;transl_table=11;translation=length16
MAG007	MAG007_region4	NRPS	NRP	MAG007_region4_g31	17952	19028	1077	ND							gene_id=MTG007_ctg4_g31;transcript_id=MTG007_ctg4_t31;transl_table=11;translation=length.358
MAG007	MAG007_region4	NRPS	NRP	MAG007_region4_g32	19075	19245	171	ND							gene_id=MTG007_ctg4_g32;transcript_id=MTG007_ctg4_t32;transl_table=11;translation=length.56
MAG007	MAG007_region4	NRPS	NRP	MAG007_region4_g33	19786	20004	219	ND							gene_id=MTG007_ctg4_g33;transcript_id=MTG007_ctg4_t33;transl_table=11;translation=length.72
MAG007	MAG007_region4	NRPS	NRP	MAG007_region4_g34	20001	23204	3204	core_gene	biosynthetic	NRPS	SMCOG1002	AMP-dependentsynthetaseandligase	386.7	2.2e-117	gene_id=MTG007_ctg4_g34;nRPS_PKS=Domain:Condensation_tDCL(6-306).E-value:3.9e-112.Score:366.0.MatchesaSDomain:nrpspksdomains_ctg4_34_Condensation_DCL,Domain:AMP-binding(470-859).E-value:1e-110.Score:361.8.MatchesaSDomain:nrpspksdomains_ctg4_34_AMP-binding,Domain:PCP(968-1036).E-value:3.9e-27.Score:86.MatchesaSDomain:nrpspksdomains_ctg4_34_PCP,type:NRPS;transcript_id=MTG007_ctg4_34;gene_functions=…
MAG007	MAG007_region4	NRPS	NRP	MAG007_region4_g35	23207	24097	891	ND							gene_id=MTG007_ctg4_g35;transcript_id=MTG007_ctg4_t35;transl_table=11;translation=length.296
MAG007	MAG007_region4	NRPS	NRP	MAG007_region4_g36	24584	25891	1308	ND							gene_id=MTG007_ctg4_g36;transcript_id=MTG007_ctg4_t36;transl_table=11;translation=length.435
MAG007	MAG007_region4	NRPS	NRP	MAG007_region4_g37	26057	27574	1518	ND							gene_id=MTG007_ctg4_g37;transcript_id=MTG007_ctg4_t37;transl_table=11;translation=length.505
MAG007	MAG007_region4	NRPS	NRP	MAG007_region4_g38	27762	29333	1572	ND							gene_id=MTG007_ctg4_g38;transcript_id=MTG007_ctg4_t38;transl_table=11;translation=length.523
MAG007	MAG007_region4	NRPS	NRP	MAG007_region4_g39	29348	33301	3954	accessory_gene	regulatory		SMCOG1003	sensorhistidinekinase	177.3	1e-53	gene_id=MTG007_ctg4_g39;transcript_id=MTG007_ctg4_t39;gene_functions=regulatory(smcogs)SMCOG1003:sensorhistidinekinase(Score:177.3%3BE-value:1e-53);gene_kind=regulatory;transl_table=11;translation=length317
MAG007	MAG007_region4	NRPS	NRP	MAG007_region4_g40	33370	34767	1398	ND							gene_id=MTG007_ctg4_g40;transcript_id=MTG007_ctg4_t40;transl_table=11;translation=length.465
MAG007	MAG007_region4	NRPS	NRP	MAG007_region4_g41	34850	35641	792	ND							gene_id=MTG007_ctg4_g41;transcript_id=MTG007_ctg4_t41;transl_table=11;translation=length.263
MAG007	MAG007_region4	NRPS	NRP	MAG007_region4_g42	35638	36210	573	ND							gene_id=MTG007_ctg4_g42;transcript_id=MTG007_ctg4_t42;transl_table=11;translation=length90
MAG007	MAG007_region4	NRPS	NRP	MAG007_region4_g43	36303	36524	222	ND							gene_id=MTG007_ctg4_g43;transcript_id=MTG007_ctg4_t43;transl_table=11;translation=length.73
MAG007	MAG007_region4	NRPS	NRP	MAG007_region4_g44	36766	37248	483	ND							gene_id=MTG007_ctg4_g44;transcript_id=MTG007_ctg4_t44;transl_table=11;translation=length60
MAG007	MAG007_region4	NRPS	NRP	MAG007_region4_g45	37235	37885	651	ND							gene_id=MTG007_ctg4_g45;transcript_id=MTG007_ctg4_t45;transl_table=11;translation=length.216
MAG007	MAG007_region4	NRPS	NRP	MAG007_region4_g46	37909	40587	2679	ND							gene_id=MTG007_ctg4_g46;transcript_id=MTG007_ctg4_t46;transl_table=11;translation=length.892
MAG007	MAG007_region4	NRPS	NRP	MAG007_region4_g47	40584	41612	1029	ND							gene_id=MTG007_ctg4_g47;transcript_id=MTG007_ctg4_t47;transl_table=11;translation=length.342
MAG007	MAG007_region53	NRPS	NRP	MAG007_region53_g1	1	6522	6522	core_gene	biosynthetic	NRPS	SMCOG1002	AMP-dependentsynthetaseandligase	212.9	1e-64	gene_id=MTG007_ctg53_g1;nRPS_PKS=Domain:PCP(304-371).E-value:1.9e-25.Score:80.7.MatchesaSDomain:nrpspksdomains_tctg53_1_PCP,Domain:Epimerization(382-621).E-value:1.6e-92.Score:302.2.MatchesaSDomain:nrpspksdomains_ctg53_1_Epimerization,Domain:Condensation_DCL(752-1054).E-value:5.9e-106.Score:345.7.MatchesaSDomain:nrpspksdomains_ctg53_1_Condensation_DCL,Domain:AMP-binding(1217-1509).E-value:6.7e-54…
MAG007	MAG007_region53	NRPS	NRP	MAG007_region53_g2	6573	7121	549	ND							gene_id=MTG007_ctg53_g2;transcript_id=MTG007_ctg53_t2;transl_table=11;translation=length82
MAG007	MAG007_region53	NRPS	NRP	MAG007_region53_g3	7118	8215	1098	accessory_gene	additional_biosynthetic		SMCOG1046	DioxygenaseTauD/TfdA	443	7.7e-135	gene_id=MTG007_ctg53_g3;transcript_id=MTG007_ctg53_t3;gene_functions=biosynthetic-additional(smcogs)SMCOG1046:DioxygenaseTauD/TfdA(Score:443%3BE-value:7.7e-135);gene_kind=biosynthetic-additional;transl_table=11;translation=length.365
MAG007	MAG007_region53	NRPS	NRP	MAG007_region53_g4	8212	10053	1842	core_gene	biosynthetic	NRPS	SMCOG1127	condensationdomain-containingprotein	181	7e-55	gene_id=MTG007_ctg53_g4;nRPS_PKS=Domain:Condensation_tLCL(9-295).E-value:1.5e-44.Score:143.9.MatchesaSDomain:nrpspksdomains_ctg53_4_Condensation_LCL,type:NRPS-likeprotein;transcript_id=MTG007_ctg53_4;gene_functions=biosynthetic(rule-based-clusters)NRPS:AMP-binding,biosynthetic(rule-based-clusters)NRPS:Condensation,biosynthetic-additional(smcogs)SMCOG1127:condensationdomain-containingprotein(Score…
MAG007	MAG007_region55	NRPS-like	NRP	MAG007_region55_g1	1	1506	1506	core_gene	biosynthetic	NRPS-like					gene_id=MTG007_ctg55_g1;nRPS_PKS=Domain:PCP(139-208).E-value:2.3e-20.Score:64.4.MatchesaSDomain:nrpspksdomains_tctg55_1_PCP,Domain:Thioesterase(226-465).E-value:9.7e-31.Score:99.7.MatchesaSDomain:nrpspksdomains_ctg55_1_Thioesterase,type:other;transcript_id=MTG007_ctg55_1;gene_functions=biosynthetic(rule-based-clusters)NRPS-like:PP-binding,biosynthetic(rule-based-clusters)NRPS-like:AMP-binding;gen…
MAG007	MAG007_region55	NRPS-like	NRP	MAG007_region55_g2	1627	2568	942	ND							gene_id=MTG007_ctg55_g2;transcript_id=MTG007_ctg55_t2;transl_table=11;translation=length.313
MAG007	MAG007_region55	NRPS-like	NRP	MAG007_region55_g3	2766	3548	783	accessory_gene	additional_biosynthetic		SMCOG1012	4'-phosphopantetheinyltransferase	190.4	4.4e-58	gene_id=MTG007_ctg55_g3;nRPS_PKS=Domain:ACPS(132-197).E-value:5.8e-12.Score:37.3.MatchesaSDomain:nrpspksdomains_tctg55_3_ACPS,type:other;transcript_id=MTG007_ctg55_3;gene_functions=biosynthetic-additional(smcogs)SMCOG1012:4'-phosphopantetheinyltransferase(Score:190.4%3BE-value:4.4e-58);gene_kind=biosynthetic-additional;transl_table=11;translation=length.260
MAG007	MAG007_region55	NRPS-like	NRP	MAG007_region55_g4	3505	5424	1920	accessory_gene	additional_biosynthetic		SMCOG1177	asparaginesynthase(glutamine-hydrolyzing)	546.8	1e-165	gene_id=MTG007_ctg55_g4;transcript_id=MTG007_ctg55_t4;gene_functions=biosynthetic-additional(rule-based-clusters)Asn_synthase,biosynthetic-additional(rule-based-clusters)GATase_7,biosynthetic-additional(smcogs)SMCOG1177:asparaginesynthase(glutamine-hydrolyzing)(Score:546.8%3BE-value:1e-165);gene_kind=biosynthetic-additional;sec_met_domain=Asn_synthase(E-value:1.7e-98%2Cbitscore:318.6%2Cseeds:78%2…
MAG007	MAG007_region58	NRPS	NRP	MAG007_region58_g1	3	1949	1947	core_gene	biosynthetic	NRPS	SMCOG1127	condensationdomain-containingprotein	165.8	3e-50	gene_id=MTG007_ctg58_g1;nRPS_PKS=Domain:PCP(100-167).E-value:5.5e-27.Score:85.6.MatchesaSDomain:nrpspksdomains_tctg58_1_PCP,Domain:Epimerization(179-475).E-value:4e-140.Score:459.7.MatchesaSDomain:nrpspksdomains_ctg58_1_Epimerization,Domain:TIGR01720(481-637).E-value:1.9e-48.Score:156.0.MatchesaSDomain:nrpspksdomains_ctg58_1_TIGR01720,Domain:NRPS-COM_Cterm(620-641).E-value:5.5e-07.Score:21.Matche…
MAG007	MAG007_region58	NRPS	NRP	MAG007_region58_g2	1946	6874	4929	core_gene	biosynthetic	NRPS	SMCOG1002	AMP-dependentsynthetaseandligase	362.5	4.8e-110	gene_id=MTG007_ctg58_g2;nRPS_PKS=Domain:NRPS-COM_tNterm(4-29).E-value:1.6e-12.Score:38.2.MatchesaSDomain:nrpspksdomains_ctg58_2_NRPS-COM_Nterm,Domain:Condensation_DCL(6-308).E-value:4.5e-106.Score:346.0.MatchesaSDomain:nrpspksdomains_ctg58_2_Condensation_DCL,Domain:AMP-binding(471-873).E-value:6.7e-107.Score:349.3.MatchesaSDomain:nrpspksdomains_ctg58_2_AMP-binding,Domain:Condensation_LCL(963-1264…
MAG007	MAG007_region72	lanthipeptide,bacteriocin	RiPP	MAG007_region72_g044877_045059	#N/A	#N/A	183	accessory_gene	additional_biosynthetic		rule-based				gene_id=MTG007_ctg72_g044877_045059;transcript_id=MTG007_tallorf_044877_045059;gene_functions=biosynthetic-additional(lanthipeptides)predictedlanthipeptide;gene_kind=biosynthetic-additional;locus_tag=allorf_044877_045059;protein_id=allorf_044877_045059;tool=antismash;transl_table=1;translation=length.60
MAG007	MAG007_region72	lanthipeptide,bacteriocin	RiPP	MAG007_region72_g29	2530	2880	351	accessory_gene	transport		SMCOG1000	ABCtransporterATP-bindingprotein	106.6	2.8e-32	gene_id=MTG007_ctg72_g29;transcript_id=MTG007_ctg72_t29;gene_functions=transport(smcogs)SMCOG1000:ABCtransporterATP-bindingprotein(Score:106.6%3BE-value:2.8e-32);gene_kind=transport;transl_table=11;translation=length16
MAG007	MAG007_region72	lanthipeptide,bacteriocin	RiPP	MAG007_region72_g30	2825	4612	1788	accessory_gene	transport		SMCOG1288	ABCtransporterrelatedprotein	129.3	3e-39	gene_id=MTG007_ctg72_g30;transcript_id=MTG007_ctg72_t30;gene_functions=biosynthetic-additional(rule-based-clusters)Peptidase_C39,transport(smcogs)SMCOG1288:ABCtransporterrelatedprotein(Score:129.3%3BE-value:3e-39);gene_kind=transport;sec_met_domain=Peptidase_C39(E-value:5.7e-37%2Cbitscore:120.6%2Cseeds:36%2Ctool:rule-based-clusters);transl_table=11;translation=length.595
MAG007	MAG007_region72	lanthipeptide,bacteriocin	RiPP	MAG007_region72_g31	4620	5771	1152	accessory_gene	transport		SMCOG1029	RNDfamilyeffluxtransporterMFPsubunit	86	3.6e-26	gene_id=MTG007_ctg72_g31;transcript_id=MTG007_ctg72_t31;gene_functions=transport(smcogs)SMCOG1029:RNDfamilyeffluxtransporterMFPsubunit(Score:86%3BE-value:3.6e-26);gene_kind=transport;transl_table=11;translation=length.383
MAG007	MAG007_region72	lanthipeptide,bacteriocin	RiPP	MAG007_region72_g32	6017	9214	3198	accessory_gene	transport		SMCOG1076	RNDeffluxsystemoutermembranelipoprotein	56.8	2.5e-17	gene_id=MTG007_ctg72_g32;transcript_id=MTG007_ctg72_t32;gene_functions=transport(smcogs)SMCOG1076:RNDeffluxsystem%2Coutermembranelipoprotein%2C(Score:56.8%3BE-value:2.5e-17);gene_kind=transport;transl_table=11;translation=length065
MAG007	MAG007_region72	lanthipeptide,bacteriocin	RiPP	MAG007_region72_g33	9232	9411	180	accessory_gene	additional_biosynthetic		rule-based				gene_id=MTG007_ctg72_g33;transcript_id=MTG007_ctg72_t33;gene_functions=biosynthetic-additional(lanthipeptides)predictedlanthipeptide;gene_kind=biosynthetic-additional;transl_table=11;translation=length.59
MAG007	MAG007_region72	lanthipeptide,bacteriocin	RiPP	MAG007_region72_g34	10001	12619	2619	core_gene	biosynthetic	lanthipeptide	SMCOG1070	lanthioninesynthetaseCfamilyprotein	617	1e-186	gene_id=MTG007_ctg72_g34;transcript_id=MTG007_ctg72_t34;gene_functions=biosynthetic(rule-based-clusters)lanthipeptide:DUF4135,biosynthetic(rule-based-clusters)lanthipeptide:LANC_like,biosynthetic-additional(smcogs)SMCOG1070:lanthioninesynthetaseCfamilyprotein(Score:617%3BE-value:1e-186);gene_kind=biosynthetic;sec_met_domain=LANC_like(E-value:8.8e-51%2Cbitscore:166.7%2Cseeds:47%2Ctool:rule-based-c…
MAG007	MAG007_region72	lanthipeptide,bacteriocin	RiPP	MAG007_region72_g35	13014	13334	321	core_gene	biosynthetic	bacteriocin					gene_id=MTG007_ctg72_g35;transcript_id=MTG007_ctg72_t35;gene_functions=biosynthetic(rule-based-clusters)bacteriocin:TIGR03793;gene_kind=biosynthetic;sec_met_domain=TIGR03793(E-value:4.7e-19%2Cbitscore:62%2Cseeds:15%2Ctool:rule-based-clusters);transl_table=11;translation=length06
MAG007	MAG007_region72	lanthipeptide,bacteriocin	RiPP	MAG007_region72_g36	13529	14620	1092	accessory_gene	regulatory		SMCOG1112	sigma-54dependenttrancsriptionalregulator	290.3	4.6e-88	gene_id=MTG007_ctg72_g36;transcript_id=MTG007_ctg72_t36;gene_functions=regulatory(smcogs)SMCOG1112:sigma-54dependenttrancsriptionalregulator(Score:290.3%3BE-value:4.6e-88);gene_kind=regulatory;transl_table=11;translation=length.363
MAG007	MAG007_region72	lanthipeptide,bacteriocin	RiPP	MAG007_region72_g37	14846	15517	672	ND							gene_id=MTG007_ctg72_g37;transcript_id=MTG007_ctg72_t37;transl_table=11;translation=length.223
MAG007	MAG007_region72	lanthipeptide,bacteriocin	RiPP	MAG007_region72_g38	15611	15721	111	ND							gene_id=MTG007_ctg72_g38;transcript_id=MTG007_ctg72_t38;transl_table=11;translation=length.36
MAG007	MAG007_region72	lanthipeptide,bacteriocin	RiPP	MAG007_region72_g39	15718	16128	411	ND							gene_id=MTG007_ctg72_g39;transcript_id=MTG007_ctg72_t39;transl_table=11;translation=length36
MAG007	MAG007_region72	lanthipeptide,bacteriocin	RiPP	MAG007_region72_g40	16128	18485	2358	ND							gene_id=MTG007_ctg72_g40;transcript_id=MTG007_ctg72_t40;transl_table=11;translation=length.785
MAG007	MAG007_region72	lanthipeptide,bacteriocin	RiPP	MAG007_region72_g41	18569	19501	933	ND							gene_id=MTG007_ctg72_g41;transcript_id=MTG007_ctg72_t41;transl_table=11;translation=length.310
MAG007	MAG007_region72	lanthipeptide,bacteriocin	RiPP	MAG007_region72_g42	19562	20308	747	ND							gene_id=MTG007_ctg72_g42;transcript_id=MTG007_ctg72_t42;transl_table=11;translation=length.248
MAG007	MAG007_region72	lanthipeptide,bacteriocin	RiPP	MAG007_region72_g43	20466	21323	858	ND							gene_id=MTG007_ctg72_g43;transcript_id=MTG007_ctg72_t43;transl_table=11;translation=length.285
MAG007	MAG007_region74	terpene	terpene	MAG007_region74_g30	25	1362	1338	accessory_gene	additional_biosynthetic		SMCOG1013	aminotransferaseclass-III	389.6	2.8e-118	gene_id=MTG007_ctg74_g30;nRPS_PKS=Domain:Aminotran_t3(42-379).E-value:1e-96.Score:315.7.MatchesaSDomain:nrpspksdomains_ctg74_30_Aminotran_3,type:other;transcript_id=MTG007_ctg74_30;gene_functions=biosynthetic-additional(smcogs)SMCOG1013:aminotransferaseclass-III(Score:389.6%3BE-value:2.8e-118);gene_kind=biosynthetic-additional;transl_table=11;translation=length.445
MAG007	MAG007_region74	terpene	terpene	MAG007_region74_g31	1359	2225	867	ND							gene_id=MTG007_ctg74_g31;transcript_id=MTG007_ctg74_t31;transl_table=11;translation=length.288
MAG007	MAG007_region74	terpene	terpene	MAG007_region74_g32	2222	2941	720	accessory_gene	additional_biosynthetic		SMCOG1064	glucose-1-phosphateadenylyl/thymidylyltransferase	55.3	9e-17	gene_id=MTG007_ctg74_g32;transcript_id=MTG007_ctg74_t32;gene_functions=biosynthetic-additional(smcogs)SMCOG1064:glucose-1-phosphateadenylyl/thymidylyltransferase(Score:55.3%3BE-value:9e-17);gene_kind=biosynthetic-additional;transl_table=11;translation=length.239
MAG007	MAG007_region74	terpene	terpene	MAG007_region74_g33	2938	3639	702	accessory_gene	additional_biosynthetic		SMCOG1115	HAD-superfamilyhydrolasesubfamilyIAvariant	62.3	8.8e-19	gene_id=MTG007_ctg74_g33;transcript_id=MTG007_ctg74_t33;gene_functions=biosynthetic-additional(smcogs)SMCOG1115:HAD-superfamilyhydrolase%2CsubfamilyIA%2Cvariant(Score:62.3%3BE-value:8.8e-19);gene_kind=biosynthetic-additional;transl_table=11;translation=length.233
MAG007	MAG007_region74	terpene	terpene	MAG007_region74_g34	3636	4745	1110	ND							gene_id=MTG007_ctg74_g34;transcript_id=MTG007_ctg74_t34;transl_table=11;translation=length.369
MAG007	MAG007_region74	terpene	terpene	MAG007_region74_g35	4754	5737	984	ND							gene_id=MTG007_ctg74_g35;transcript_id=MTG007_ctg74_t35;transl_table=11;translation=length.327
MAG007	MAG007_region74	terpene	terpene	MAG007_region74_g36	5734	7728	1995	accessory_gene	additional_biosynthetic		SMCOG1110	1-deoxy-D-xylulose-5-phosphatesynthase	295.2	6.7e-90	gene_id=MTG007_ctg74_g36;transcript_id=MTG007_ctg74_t36;gene_functions=biosynthetic-additional(smcogs)SMCOG1110:1-deoxy-D-xylulose-5-phosphatesynthase(Score:295.2%3BE-value:6.7e-90);gene_kind=biosynthetic-additional;transl_table=11;translation=length.664
MAG007	MAG007_region74	terpene	terpene	MAG007_region74_g37	7770	8753	984	ND							gene_id=MTG007_ctg74_g37;transcript_id=MTG007_ctg74_t37;transl_table=11;translation=length.327
MAG007	MAG007_region74	terpene	terpene	MAG007_region74_g38	8787	9947	1161	ND							gene_id=MTG007_ctg74_g38;transcript_id=MTG007_ctg74_t38;transl_table=11;translation=length.386
MAG007	MAG007_region74	terpene	terpene	MAG007_region74_g39	10001	10939	939	core_gene	biosynthetic	terpene					gene_id=MTG007_ctg74_g39;transcript_id=MTG007_ctg74_t39;gene_functions=biosynthetic(rule-based-clusters)terpene:phytoene_synt;gene_kind=biosynthetic;sec_met_domain=phytoene_synt(E-value:8.6e-12%2Cbitscore:37.2%2Cseeds:8%2Ctool:rule-based-clusters);transl_table=11;translation=length.312
MAG007	MAG007_region74	terpene	terpene	MAG007_region74_g40	10951	11229	279	ND							gene_id=MTG007_ctg74_g40;transcript_id=MTG007_ctg74_t40;transl_table=11;translation=length.92
MAG007	MAG007_region74	terpene	terpene	MAG007_region74_g41	11505	12491	987	accessory_gene	additional_biosynthetic		SMCOG1010	NAD-dependentepimerase/dehydratase	197	7.9e-60	gene_id=MTG007_ctg74_g41;nRPS_PKS=Domain:NAD_tbinding_4(3-173).E-value:8.9e-25.Score:79.0.MatchesaSDomain:nrpspksdomains_ctg74_41_NAD_binding_4,type:other;transcript_id=MTG007_ctg74_41;gene_functions=biosynthetic-additional(rule-based-clusters)NAD_binding_4,biosynthetic-additional(rule-based-clusters)Polysacc_synt_2,biosynthetic-additional(rule-based-clusters)RmlD_sub_bind,biosynthetic-additional…
MAG007	MAG007_region74	terpene	terpene	MAG007_region74_g42	12604	13605	1002	accessory_gene	additional_biosynthetic		rule-based				gene_id=MTG007_ctg74_g42;transcript_id=MTG007_ctg74_t42;gene_functions=biosynthetic-additional(rule-based-clusters)PF04055,biosynthetic-additional(rule-based-clusters)Fer4_12;gene_kind=biosynthetic-additional;sec_met_domain=PF04055(E-value:1.2e-17%2Cbitscore:57.2%2Cseeds:518%2Ctool:rule-based-clusters),Fer4_12(E-value:2e-07%2Cbitscore:23.7%2Cseeds:84%2Ctool:rule-based-clusters);transl_table=11;tr…
MAG007	MAG007_region74	terpene	terpene	MAG007_region74_g43	13602	15602	2001	core_gene	biosynthetic	terpene					gene_id=MTG007_ctg74_g43;transcript_id=MTG007_ctg74_t43;gene_functions=biosynthetic(rule-based-clusters)terpene:terpene_cyclase;gene_kind=biosynthetic;sec_met_domain=terpene_cyclase(E-value:9.2e-28%2Cbitscore:89.7%2Cseeds:14%2Ctool:rule-based-clusters);transl_table=11;translation=length.666
MAG007	MAG007_region74	terpene	terpene	MAG007_region74_g44	15785	16795	1011	accessory_gene	other		SMCOG1108	ROKfamilyprotein	235.6	1.6e-71	gene_id=MTG007_ctg74_g44;transcript_id=MTG007_ctg74_t44;gene_functions=other(smcogs)SMCOG1108:ROKfamilyprotein(Score:235.6%3BE-value:1.6e-71);gene_kind=other;transl_table=11;translation=length.336
MAG007	MAG007_region74	terpene	terpene	MAG007_region74_g45	16792	17814	1023	ND							gene_id=MTG007_ctg74_g45;transcript_id=MTG007_ctg74_t45;transl_table=11;translation=length.340
MAG007	MAG007_region74	terpene	terpene	MAG007_region74_g46	18055	18579	525	ND							gene_id=MTG007_ctg74_g46;transcript_id=MTG007_ctg74_t46;transl_table=11;translation=length74
MAG007	MAG007_region74	terpene	terpene	MAG007_region74_g47	18602	18973	372	ND							gene_id=MTG007_ctg74_g47;transcript_id=MTG007_ctg74_t47;transl_table=11;translation=length23
MAG007	MAG007_region74	terpene	terpene	MAG007_region74_g48	19001	19255	255	ND							gene_id=MTG007_ctg74_g48;transcript_id=MTG007_ctg74_t48;transl_table=11;translation=length.84
MAG007	MAG007_region74	terpene	terpene	MAG007_region74_g49	19338	19991	654	accessory_gene	regulatory		SMCOG1008	responseregulator	183.8	5.7e-56	gene_id=MTG007_ctg74_g49;transcript_id=MTG007_ctg74_t49;gene_functions=regulatory(smcogs)SMCOG1008:responseregulator(Score:183.8%3BE-value:5.7e-56);gene_kind=regulatory;transl_table=11;translation=length.217
MAG007	MAG007_region74	terpene	terpene	MAG007_region74_g50	19988	21442	1455	accessory_gene	regulatory		SMCOG1003	sensorhistidinekinase	179.6	2.3e-54	gene_id=MTG007_ctg74_g50;transcript_id=MTG007_ctg74_t50;gene_functions=regulatory(smcogs)SMCOG1003:sensorhistidinekinase(Score:179.6%3BE-value:2.3e-54);gene_kind=regulatory;transl_table=11;translation=length.484
MAG007	MAG007_region74	terpene	terpene	MAG007_region74_g51	21454	21897	444	ND							gene_id=MTG007_ctg74_g51;transcript_id=MTG007_ctg74_t51;transl_table=11;translation=length47
MAG007	MAG007_region74	terpene	terpene	MAG007_region74_g52	21989	23035	1047	accessory_gene	additional_biosynthetic		SMCOG1247	acetylornithinedeacetylase	165.5	2.9e-50	gene_id=MTG007_ctg74_g52;transcript_id=MTG007_ctg74_t52;gene_functions=biosynthetic-additional(smcogs)SMCOG1247:acetylornithinedeacetylase(Score:165.5%3BE-value:2.9e-50);gene_kind=biosynthetic-additional;transl_table=11;translation=length.348
MAG007	MAG007_region74	terpene	terpene	MAG007_region74_g53	23155	24909	1755	ND							gene_id=MTG007_ctg74_g53;transcript_id=MTG007_ctg74_t53;transl_table=11;translation=length.584
MAG008	MAG008_region1	lassopeptide	RiPP	MAG008_region1_g339	2814	6074	3261	ND							gene_id=MTG008_ctg1_g339;transcript_id=MTG008_ctg1_t339;transl_table=11;translation=length086
MAG008	MAG008_region1	lassopeptide	RiPP	MAG008_region1_g340	6085	9363	3279	accessory_gene	additional_biosynthetic		SMCOG1075	alkalineserineproteasesubtilasefamily	97.5	1.7e-29	gene_id=MTG008_ctg1_g340;transcript_id=MTG008_ctg1_t340;gene_functions=biosynthetic-additional(rule-based-clusters)Peptidase_S8,biosynthetic-additional(smcogs)SMCOG1075:alkalineserineprotease%2Csubtilasefamily(Score:97.5%3BE-value:1.7e-29);gene_kind=biosynthetic-additional;sec_met_domain=Peptidase_S8(E-value:1.7e-26%2Cbitscore:88.7%2Cseeds:43%2Ctool:rule-based-clusters);transl_table=11;translatio…
MAG008	MAG008_region1	lassopeptide	RiPP	MAG008_region1_g341	9454	9600	147	ND							gene_id=MTG008_ctg1_g341;transcript_id=MTG008_ctg1_t341;transl_table=11;translation=length.48
MAG008	MAG008_region1	lassopeptide	RiPP	MAG008_region1_g342	9753	9902	150	ND							gene_id=MTG008_ctg1_g342;transcript_id=MTG008_ctg1_t342;transl_table=11;translation=length.49
MAG008	MAG008_region1	lassopeptide	RiPP	MAG008_region1_g343	10001	11935	1935	core_gene	biosynthetic	lassopeptide	SMCOG1177	asparaginesynthase(glutamine-hydrolyzing)	233.8	6.7e-71	gene_id=MTG008_ctg1_g343;transcript_id=MTG008_ctg1_t343;gene_functions=biosynthetic(rule-based-clusters)lassopeptide:Asn_synthase,biosynthetic-additional(rule-based-clusters)GATase_7,biosynthetic-additional(smcogs)SMCOG1177:asparaginesynthase(glutamine-hydrolyzing)(Score:233.8%3BE-value:6.7e-71);gene_kind=biosynthetic;sec_met_domain=Asn_synthase(E-value:6e-18%2Cbitscore:61%2Cseeds:78%2Ctool:rule-…
MAG008	MAG008_region1	lassopeptide	RiPP	MAG008_region1_g344	11950	12804	855	core_gene	biosynthetic	lassopeptide					gene_id=MTG008_ctg1_g344;transcript_id=MTG008_ctg1_t344;gene_functions=biosynthetic(rule-based-clusters)lassopeptide:PF13471;gene_kind=biosynthetic;sec_met_domain=PF13471(E-value:1.8e-20%2Cbitscore:68.6%2Cseeds:84%2Ctool:rule-based-clusters);transl_table=11;translation=length.284
MAG008	MAG008_region1	lassopeptide	RiPP	MAG008_region1_g345	13221	14927	1707	accessory_gene	transport		SMCOG1288	ABCtransporterrelatedprotein	367.9	1.6e-111	gene_id=MTG008_ctg1_g345;transcript_id=MTG008_ctg1_t345;gene_functions=resistance(resist)ABC_efflux(Score:246.6%3BE-value:3.2e-75),transport(smcogs)SMCOG1288:ABCtransporterrelatedprotein(Score:367.9%3BE-value:1.6e-111);gene_kind=transport;transl_table=11;translation=length.568
MAG008	MAG008_region1	lassopeptide	RiPP	MAG008_region1_g346	14930	15691	762	ND							gene_id=MTG008_ctg1_g346;transcript_id=MTG008_ctg1_t346;transl_table=11;translation=length.253
MAG008	MAG008_region1	lassopeptide	RiPP	MAG008_region1_g347	15971	17308	1338	accessory_gene	regulatory		SMCOG1008	responseregulator	81.3	1.3e-24	gene_id=MTG008_ctg1_g347;transcript_id=MTG008_ctg1_t347;gene_functions=regulatory(smcogs)SMCOG1008:responseregulator(Score:81.3%3BE-value:1.3e-24);gene_kind=regulatory;transl_table=11;translation=length.445
MAG008	MAG008_region1	lassopeptide	RiPP	MAG008_region1_g348	17298	18440	1143	accessory_gene	regulatory		SMCOG1003	sensorhistidinekinase	156	3e-47	gene_id=MTG008_ctg1_g348;transcript_id=MTG008_ctg1_t348;gene_functions=regulatory(smcogs)SMCOG1003:sensorhistidinekinase(Score:156%3BE-value:3e-47);gene_kind=regulatory;transl_table=11;translation=length.380
MAG008	MAG008_region1	lassopeptide	RiPP	MAG008_region1_g349	18604	19827	1224	ND							gene_id=MTG008_ctg1_g349;transcript_id=MTG008_ctg1_t349;transl_table=11;translation=length.407
MAG008	MAG008_region1	lassopeptide	RiPP	MAG008_region1_g350	20097	20828	732	ND							gene_id=MTG008_ctg1_g350;transcript_id=MTG008_ctg1_t350;transl_table=11;translation=length.243
MAG008	MAG008_region1	lassopeptide	RiPP	MAG008_region1_g351	20807	21280	474	ND							gene_id=MTG008_ctg1_g351;transcript_id=MTG008_ctg1_t351;transl_table=11;translation=length57
MAG008	MAG008_region1	lassopeptide	RiPP	MAG008_region1_g352	21317	21799	483	ND							gene_id=MTG008_ctg1_g352;transcript_id=MTG008_ctg1_t352;transl_table=11;translation=length60
MAG008	MAG008_region1	lassopeptide	RiPP	MAG008_region1_g353	22055	22756	702	accessory_gene	regulatory		SMCOG1057	TetRfamilytranscriptionalregulator	108.4	1e-32	gene_id=MTG008_ctg1_g353;transcript_id=MTG008_ctg1_t353;gene_functions=regulatory(smcogs)SMCOG1057:TetRfamilytranscriptionalregulator(Score:108.4%3BE-value:1e-32);gene_kind=regulatory;transl_table=11;translation=length.233
MAG008	MAG008_region10.2	T3PKS	other PKS	MAG008_region10.2_g480	717	890	174	ND							gene_id=MTG008_ctg10.2_g480;transcript_id=MTG008_ctg10_t480;transl_table=11;translation=length.57
MAG008	MAG008_region10.2	T3PKS	other PKS	MAG008_region10.2_g481	908	1858	951	ND							gene_id=MTG008_ctg10.2_g481;transcript_id=MTG008_ctg10_t481;transl_table=11;translation=length.316
MAG008	MAG008_region10.2	T3PKS	other PKS	MAG008_region10.2_g482	1876	2913	1038	accessory_gene	additional_biosynthetic		rule-based				gene_id=MTG008_ctg10.2_g482;transcript_id=MTG008_ctg10_t482;gene_functions=biosynthetic-additional(rule-based-clusters)PF04055,biosynthetic-additional(rule-based-clusters)Fer4_12;gene_kind=biosynthetic-additional;sec_met_domain=PF04055(E-value:1.7e-21%2Cbitscore:73.2%2Cseeds:518%2Ctool:rule-based-clusters),Fer4_12(E-value:1.7e-10%2Cbitscore:37.2%2Cseeds:84%2Ctool:rule-based-clusters);transl_table…
MAG008	MAG008_region10.2	T3PKS	other PKS	MAG008_region10.2_g483	2900	3901	1002	ND							gene_id=MTG008_ctg10.2_g483;transcript_id=MTG008_ctg10_t483;transl_table=11;translation=length.333
MAG008	MAG008_region10.2	T3PKS	other PKS	MAG008_region10.2_g484	3898	4170	273	accessory_gene	additional_biosynthetic		rule-based				gene_id=MTG008_ctg10.2_g484;transcript_id=MTG008_ctg10_t484;gene_functions=biosynthetic-additional(rule-based-clusters)PF05402;gene_kind=biosynthetic-additional;sec_met_domain=PF05402(E-value:2e-16%2Cbitscore:55.9%2Cseeds:461%2Ctool:rule-based-clusters);transl_table=11;translation=length.90
MAG008	MAG008_region10.2	T3PKS	other PKS	MAG008_region10.2_g485	4170	4685	516	ND							gene_id=MTG008_ctg10.2_g485;transcript_id=MTG008_ctg10_t485;transl_table=11;translation=length71
MAG008	MAG008_region10.2	T3PKS	other PKS	MAG008_region10.2_g486	4667	5551	885	ND							gene_id=MTG008_ctg10.2_g486;transcript_id=MTG008_ctg10_t486;transl_table=11;translation=length.294
MAG008	MAG008_region10.2	T3PKS	other PKS	MAG008_region10.2_g487	5674	6876	1203	ND							gene_id=MTG008_ctg10.2_g487;transcript_id=MTG008_ctg10_t487;transl_table=11;translation=length.400
MAG008	MAG008_region10.2	T3PKS	other PKS	MAG008_region10.2_g488	6964	7482	519	accessory_gene	additional_biosynthetic		rule-based				gene_id=MTG008_ctg10.2_g488;transcript_id=MTG008_ctg10_t488;gene_functions=biosynthetic-additional(rule-based-clusters)PF13471;gene_kind=biosynthetic-additional;sec_met_domain=PF13471(E-value:6.9e-16%2Cbitscore:54.3%2Cseeds:84%2Ctool:rule-based-clusters);transl_table=11;translation=length72
MAG008	MAG008_region10.2	T3PKS	other PKS	MAG008_region10.2_g489	7617	8843	1227	ND							gene_id=MTG008_ctg10.2_g489;transcript_id=MTG008_ctg10_t489;transl_table=11;translation=length.408
MAG008	MAG008_region10.2	T3PKS	other PKS	MAG008_region10.2_g490	8848	10059	1212	accessory_gene	additional_biosynthetic		SMCOG1072	dehydrogenase	263.5	3e-80	gene_id=MTG008_ctg10.2_g490;transcript_id=MTG008_ctg10_t490;gene_functions=biosynthetic-additional(smcogs)SMCOG1072:dehydrogenase(Score:263.5%3BE-value:3e-80);gene_kind=biosynthetic-additional;transl_table=11;translation=length.403
MAG008	MAG008_region10.2	T3PKS	other PKS	MAG008_region10.2_g491	10056	10847	792	accessory_gene	additional_biosynthetic		SMCOG1001	short-chaindehydrogenase/reductaseSDR	190.2	7.4e-58	gene_id=MTG008_ctg10.2_g491;nRPS_PKS=Domain:PKS_tKR(2-164).E-value:2.3e-11.Score:35.7.MatchesaSDomain:nrpspksdomains_ctg10_491_PKS_KR,type:other;transcript_id=MTG008_ctg10_491;gene_functions=biosynthetic-additional(rule-based-clusters)adh_short,biosynthetic-additional(smcogs)SMCOG1001:short-chaindehydrogenase/reductaseSDR(Score:190.2%3BE-value:7.4e-58);gene_kind=biosynthetic-additional;sec_met_do…
MAG008	MAG008_region10.2	T3PKS	other PKS	MAG008_region10.2_g492	10844	11929	1086	ND							gene_id=MTG008_ctg10.2_g492;nRPS_PKS=Domain:Aminotran_t5(4-349).E-value:4.8e-45.Score:145.8.MatchesaSDomain:nrpspksdomains_ctg10_492_Aminotran_5,type:other;transcript_id=MTG008_ctg10_492;transl_table=11;translation=length.361
MAG008	MAG008_region10.2	T3PKS	other PKS	MAG008_region10.2_g493	11929	12885	957	accessory_gene	additional_biosynthetic		SMCOG1279	pseudouridinesynthase	274.5	1.8e-83	gene_id=MTG008_ctg10.2_g493;transcript_id=MTG008_ctg10_t493;gene_functions=biosynthetic-additional(smcogs)SMCOG1279:pseudouridinesynthase(Score:274.5%3BE-value:1.8e-83);gene_kind=biosynthetic-additional;transl_table=11;translation=length.318
MAG008	MAG008_region10.2	T3PKS	other PKS	MAG008_region10.2_g494	13254	14261	1008	ND							gene_id=MTG008_ctg10.2_g494;transcript_id=MTG008_ctg10_t494;transl_table=11;translation=length.335
MAG008	MAG008_region10.2	T3PKS	other PKS	MAG008_region10.2_g495	14284	15411	1128	ND							gene_id=MTG008_ctg10.2_g495;transcript_id=MTG008_ctg10_t495;transl_table=11;translation=length.375
MAG008	MAG008_region10.2	T3PKS	other PKS	MAG008_region10.2_g496	15280	15534	255	ND							gene_id=MTG008_ctg10.2_g496;transcript_id=MTG008_ctg10_t496;transl_table=11;translation=length.84
MAG008	MAG008_region10.2	T3PKS	other PKS	MAG008_region10.2_g497	15591	19994	4404	accessory_gene	regulatory		SMCOG1003	sensorhistidinekinase	202.8	2e-61	gene_id=MTG008_ctg10.2_g497;transcript_id=MTG008_ctg10_t497;gene_functions=regulatory(smcogs)SMCOG1003:sensorhistidinekinase(Score:202.8%3BE-value:2e-61);gene_kind=regulatory;transl_table=11;translation=length467
MAG008	MAG008_region10.2	T3PKS	other PKS	MAG008_region10.2_g498	20001	21134	1134	core_gene	biosynthetic	T3PKS	SMCOG1084	3-oxoacyl-(acylcarrierprotein)synthaseIII	97.9	1e-29	gene_id=MTG008_ctg10.2_g498;transcript_id=MTG008_ctg10_t498;gene_functions=biosynthetic(rule-based-clusters)T3PKS:Chal_sti_synt_C,biosynthetic(rule-based-clusters)T3PKS:Chal_sti_synt_N,biosynthetic-additional(smcogs)SMCOG1084:3-oxoacyl-(acylcarrierprotein)synthaseIII(Score:97.9%3BE-value:1e-29);gene_kind=biosynthetic;sec_met_domain=Chal_sti_synt_N(E-value:5e-06%2Cbitscore:22.0%2Cseeds:21%2Ctool:r…
MAG008	MAG008_region10.2	T3PKS	other PKS	MAG008_region10.2_g499	21491	22609	1119	ND							gene_id=MTG008_ctg10.2_g499;transcript_id=MTG008_ctg10_t499;transl_table=11;translation=length.372
MAG008	MAG008_region10.2	T3PKS	other PKS	MAG008_region10.2_g500	22672	23472	801	ND							gene_id=MTG008_ctg10.2_g500;transcript_id=MTG008_ctg10_t500;transl_table=11;translation=length.266
MAG008	MAG008_region10.2	T3PKS	other PKS	MAG008_region10.2_g501	23497	23964	468	ND							gene_id=MTG008_ctg10.2_g501;transcript_id=MTG008_ctg10_t501;transl_table=11;translation=length55
MAG008	MAG008_region10.2	T3PKS	other PKS	MAG008_region10.2_g502	24000	24446	447	ND							gene_id=MTG008_ctg10.2_g502;transcript_id=MTG008_ctg10_t502;transl_table=11;translation=length48
MAG008	MAG008_region10.2	T3PKS	other PKS	MAG008_region10.2_g503	24424	25350	927	accessory_gene	additional_biosynthetic		SMCOG1176	alkylhydroperoxidereductasesubunit	246	1.2e-74	gene_id=MTG008_ctg10.2_g503;transcript_id=MTG008_ctg10_t503;gene_functions=biosynthetic-additional(smcogs)SMCOG1176:alkylhydroperoxidereductasesubunit(Score:246%3BE-value:1.2e-74);gene_kind=biosynthetic-additional;transl_table=11;translation=length.308
MAG008	MAG008_region10.2	T3PKS	other PKS	MAG008_region10.2_g504	25343	26389	1047	ND							gene_id=MTG008_ctg10.2_g504;transcript_id=MTG008_ctg10_t504;transl_table=11;translation=length.348
MAG008	MAG008_region10.2	T3PKS	other PKS	MAG008_region10.2_g505	26440	26760	321	accessory_gene	additional_biosynthetic		SMCOG1163	rhodanesedomain-containingprotein	84.3	8.6e-26	gene_id=MTG008_ctg10.2_g505;transcript_id=MTG008_ctg10_t505;gene_functions=biosynthetic-additional(smcogs)SMCOG1163:rhodanesedomain-containingprotein(Score:84.3%3BE-value:8.6e-26);gene_kind=biosynthetic-additional;transl_table=11;translation=length06
MAG008	MAG008_region10.2	T3PKS	other PKS	MAG008_region10.2_g506	26765	27109	345	ND							gene_id=MTG008_ctg10.2_g506;transcript_id=MTG008_ctg10_t506;transl_table=11;translation=length14
MAG008	MAG008_region10.2	T3PKS	other PKS	MAG008_region10.2_g507	27481	29616	2136	accessory_gene	additional_biosynthetic		rule-based				gene_id=MTG008_ctg10.2_g507;transcript_id=MTG008_ctg10_t507;gene_functions=biosynthetic-additional(rule-based-clusters)Peptidase_S9;gene_kind=biosynthetic-additional;sec_met_domain=Peptidase_S9(E-value:2.3e-69%2Cbitscore:229.0%2Cseeds:64%2Ctool:rule-based-clusters);transl_table=11;translation=length.711
MAG008	MAG008_region10.2	T3PKS	other PKS	MAG008_region10.2_g508	29623	32091	2469	accessory_gene	regulatory		SMCOG1030	serine/threonineproteinkinase	252	1e-76	gene_id=MTG008_ctg10.2_g508;transcript_id=MTG008_ctg10_t508;gene_functions=biosynthetic-additional(rule-based-clusters)Pkinase,regulatory(smcogs)SMCOG1030:serine/threonineproteinkinase(Score:252%3BE-value:1e-76);gene_kind=regulatory;sec_met_domain=Pkinase(E-value:3.3e-53%2Cbitscore:176.6%2Cseeds:54%2Ctool:rule-based-clusters);transl_table=11;translation=length.822
MAG008	MAG008_region10.2	T3PKS	other PKS	MAG008_region10.2_g509	32088	32882	795	ND							gene_id=MTG008_ctg10.2_g509;transcript_id=MTG008_ctg10_t509;transl_table=11;translation=length.264
MAG008	MAG008_region10.2	T3PKS	other PKS	MAG008_region10.2_g510	32958	34814	1857	accessory_gene	additional_biosynthetic		SMCOG1053	beta-lactamase	243.4	5e-74	gene_id=MTG008_ctg10.2_g510;transcript_id=MTG008_ctg10_t510;gene_functions=biosynthetic-additional(smcogs)SMCOG1053:beta-lactamase(Score:243.4%3BE-value:5e-74);gene_kind=biosynthetic-additional;transl_table=11;translation=length.618
MAG008	MAG008_region10.2	T3PKS	other PKS	MAG008_region10.2_g511	34798	35010	213	ND							gene_id=MTG008_ctg10.2_g511;transcript_id=MTG008_ctg10_t511;transl_table=11;translation=length.70
MAG008	MAG008_region10.2	T3PKS	other PKS	MAG008_region10.2_g512	35114	37039	1926	ND							gene_id=MTG008_ctg10.2_g512;transcript_id=MTG008_ctg10_t512;transl_table=11;translation=length.641
MAG008	MAG008_region10.2	T3PKS	other PKS	MAG008_region10.2_g513	37137	38804	1668	ND							gene_id=MTG008_ctg10.2_g513;transcript_id=MTG008_ctg10_t513;transl_table=11;translation=length.555
MAG008	MAG008_region10.2	T3PKS	other PKS	MAG008_region10.2_g514	38776	40038	1263	ND							gene_id=MTG008_ctg10.2_g514;transcript_id=MTG008_ctg10_t514;transl_table=11;translation=length.420
MAG008	MAG008_region10.2	T3PKS	other PKS	MAG008_region10.2_g515	40039	40635	597	ND							gene_id=MTG008_ctg10.2_g515;transcript_id=MTG008_ctg10_t515;transl_table=11;translation=length98
MAG008	MAG008_region10.3	microviridin	RiPP	MAG008_region10.3_g660	393	2444	2052	ND							gene_id=MTG008_ctg10.3_g660;transcript_id=MTG008_ctg10_t660;transl_table=11;translation=length.683
MAG008	MAG008_region10.3	microviridin	RiPP	MAG008_region10.3_g661	2668	5889	3222	accessory_gene	additional_biosynthetic		rule-based				gene_id=MTG008_ctg10.3_g661;transcript_id=MTG008_ctg10_t661;gene_functions=biosynthetic-additional(rule-based-clusters)Peptidase_S41;gene_kind=biosynthetic-additional;sec_met_domain=Peptidase_S41(E-value:4.6e-16%2Cbitscore:54.7%2Cseeds:119%2Ctool:rule-based-clusters);transl_table=11;translation=length073
MAG008	MAG008_region10.3	microviridin	RiPP	MAG008_region10.3_g662	5967	6647	681	accessory_gene	regulatory		SMCOG1215	TetRfamilytranscriptionalregulator	94.6	1.4e-28	gene_id=MTG008_ctg10.3_g662;transcript_id=MTG008_ctg10_t662;gene_functions=regulatory(smcogs)SMCOG1215:TetRfamilytranscriptionalregulator(Score:94.6%3BE-value:1.4e-28);gene_kind=regulatory;transl_table=11;translation=length.226
MAG008	MAG008_region10.3	microviridin	RiPP	MAG008_region10.3_g663	6647	7945	1299	ND							gene_id=MTG008_ctg10.3_g663;transcript_id=MTG008_ctg10_t663;transl_table=11;translation=length.432
MAG008	MAG008_region10.3	microviridin	RiPP	MAG008_region10.3_g664	8257	9198	942	ND							gene_id=MTG008_ctg10.3_g664;transcript_id=MTG008_ctg10_t664;transl_table=11;translation=length.313
MAG008	MAG008_region10.3	microviridin	RiPP	MAG008_region10.3_g665	9343	9774	432	ND							gene_id=MTG008_ctg10.3_g665;transcript_id=MTG008_ctg10_t665;transl_table=11;translation=length43
MAG008	MAG008_region10.3	microviridin	RiPP	MAG008_region10.3_g666	10001	10177	177	core_gene	biosynthetic	microviridin					gene_id=MTG008_ctg10.3_g666;transcript_id=MTG008_ctg10_t666;gene_functions=biosynthetic(rule-based-clusters)microviridin:mvnA,biosynthetic(rule-based-clusters)microviridin:mvd;gene_kind=biosynthetic;sec_met_domain=mvnA(E-value:3.7e-09%2Cbitscore:32.4%2Cseeds:16%2Ctool:rule-based-clusters),mvd(E-value:1.8e-06%2Cbitscore:24.0%2Cseeds:55%2Ctool:rule-based-clusters);transl_table=11;translation=length…
MAG008	MAG008_region10.3	microviridin	RiPP	MAG008_region10.3_g667	10293	11288	996	ND							gene_id=MTG008_ctg10.3_g667;transcript_id=MTG008_ctg10_t667;transl_table=11;translation=length.331
MAG008	MAG008_region10.3	microviridin	RiPP	MAG008_region10.3_g668	11310	12311	1002	ND							gene_id=MTG008_ctg10.3_g668;transcript_id=MTG008_ctg10_t668;transl_table=11;translation=length.333
MAG008	MAG008_region10.3	microviridin	RiPP	MAG008_region10.3_g669	12512	12730	219	ND							gene_id=MTG008_ctg10.3_g669;transcript_id=MTG008_ctg10_t669;transl_table=11;translation=length.72
MAG008	MAG008_region10.3	microviridin	RiPP	MAG008_region10.3_g670	12835	13620	786	accessory_gene	additional_biosynthetic		SMCOG1023	enoyl-CoAhydratase	280.5	1.6e-85	gene_id=MTG008_ctg10.3_g670;nRPS_PKS=Domain:ECH(10-253).E-value:1.5e-75.Score:245.4.MatchesaSDomain:nrpspksdomains_tctg10_670_ECH,type:other;transcript_id=MTG008_ctg10_670;gene_functions=biosynthetic-additional(smcogs)SMCOG1023:enoyl-CoAhydratase(Score:280.5%3BE-value:1.6e-85);gene_kind=biosynthetic-additional;transl_table=11;translation=length.261
MAG008	MAG008_region10.3	microviridin	RiPP	MAG008_region10.3_g671	13645	14052	408	ND							gene_id=MTG008_ctg10.3_g671;transcript_id=MTG008_ctg10_t671;transl_table=11;translation=length35
MAG008	MAG008_region10.3	microviridin	RiPP	MAG008_region10.3_g672	14072	14947	876	accessory_gene	additional_biosynthetic		SMCOG1095	3-hydroxybutyryl-CoAdehydrogenase	308.4	6.9e-94	gene_id=MTG008_ctg10.3_g672;transcript_id=MTG008_ctg10_t672;gene_functions=biosynthetic-additional(smcogs)SMCOG1095:3-hydroxybutyryl-CoAdehydrogenase(Score:308.4%3BE-value:6.9e-94);gene_kind=biosynthetic-additional;transl_table=11;translation=length.291
MAG008	MAG008_region10.3	microviridin	RiPP	MAG008_region10.3_g673	15106	16221	1116	accessory_gene	additional_biosynthetic		SMCOG1176	alkylhydroperoxidereductasesubunit	341.2	1.6e-103	gene_id=MTG008_ctg10.3_g673;transcript_id=MTG008_ctg10_t673;gene_functions=biosynthetic-additional(smcogs)SMCOG1176:alkylhydroperoxidereductasesubunit(Score:341.2%3BE-value:1.6e-103);gene_kind=biosynthetic-additional;transl_table=11;translation=length.371
MAG008	MAG008_region10.3	microviridin	RiPP	MAG008_region10.3_g674	16222	16701	480	accessory_gene	regulatory		SMCOG1167	transcriptionalregulator	82	2.9e-25	gene_id=MTG008_ctg10.3_g674;transcript_id=MTG008_ctg10_t674;gene_functions=regulatory(smcogs)SMCOG1167:transcriptionalregulator(Score:82%3BE-value:2.9e-25);gene_kind=regulatory;transl_table=11;translation=length59
MAG008	MAG008_region10.3	microviridin	RiPP	MAG008_region10.3_g675	16720	18147	1428	accessory_gene	regulatory		SMCOG1112	sigma-54dependenttrancsriptionalregulator	481	6.4e-146	gene_id=MTG008_ctg10.3_g675;transcript_id=MTG008_ctg10_t675;gene_functions=regulatory(smcogs)SMCOG1112:sigma-54dependenttrancsriptionalregulator(Score:481%3BE-value:6.4e-146);gene_kind=regulatory;transl_table=11;translation=length.475
MAG008	MAG008_region10.4	lanthipeptide,bacteriocin	RiPP	MAG008_region10.4_g1109146_1109259	#N/A	#N/A	114	accessory_gene	additional_biosynthetic		rule-based				gene_id=MTG008_ctg10.4_g1109146_1109259;transcript_id=MTG008_tallorf_1109146_1109259;gene_functions=biosynthetic-additional(lanthipeptides)predictedlanthipeptide;gene_kind=biosynthetic-additional;locus_tag=allorf_1109146_1109259;protein_id=allorf_1109146_1109259;tool=antismash;transl_table=1;translation=length.37
MAG008	MAG008_region10.4	lanthipeptide,bacteriocin	RiPP	MAG008_region10.4_g937	199	1602	1404	accessory_gene	additional_biosynthetic		rule-based				gene_id=MTG008_ctg10.4_g937;transcript_id=MTG008_ctg10_t937;gene_functions=biosynthetic-additional(rule-based-clusters)PF04055,biosynthetic-additional(rule-based-clusters)PF05402,biosynthetic-additional(rule-based-clusters)PF13186,biosynthetic-additional(rule-based-clusters)Fer4_12;gene_kind=biosynthetic-additional;sec_met_domain=PF04055(E-value:9e-19%2Cbitscore:64.4%2Cseeds:518%2Ctool:rule-based…
MAG008	MAG008_region10.4	lanthipeptide,bacteriocin	RiPP	MAG008_region10.4_g938	1614	3050	1437	accessory_gene	additional_biosynthetic		rule-based				gene_id=MTG008_ctg10.4_g938;transcript_id=MTG008_ctg10_t938;gene_functions=biosynthetic-additional(rule-based-clusters)PF04055,biosynthetic-additional(rule-based-clusters)PF05402,biosynthetic-additional(rule-based-clusters)PF13186,biosynthetic-additional(rule-based-clusters)Fer4_12;gene_kind=biosynthetic-additional;sec_met_domain=PF04055(E-value:2.2e-13%2Cbitscore:46.8%2Cseeds:518%2Ctool:rule-bas…
MAG008	MAG008_region10.4	lanthipeptide,bacteriocin	RiPP	MAG008_region10.4_g939	3113	3226	114	ND							gene_id=MTG008_ctg10.4_g939;transcript_id=MTG008_ctg10_t939;transl_table=11;translation=length.37
MAG008	MAG008_region10.4	lanthipeptide,bacteriocin	RiPP	MAG008_region10.4_g940	3345	5159	1815	accessory_gene	transport		SMCOG1288	ABCtransporterrelatedprotein	377.5	2e-114	gene_id=MTG008_ctg10.4_g940;transcript_id=MTG008_ctg10_t940;gene_functions=resistance(resist)ABC_efflux(Score:314.7%3BE-value:7.4e-96),transport(smcogs)SMCOG1288:ABCtransporterrelatedprotein(Score:377.5%3BE-value:2e-114);gene_kind=transport;transl_table=11;translation=length.604
MAG008	MAG008_region10.4	lanthipeptide,bacteriocin	RiPP	MAG008_region10.4_g941	5156	7135	1980	core_gene	biosynthetic	bacteriocin	SMCOG1277	RadicalSAMdomainprotein	150	1.4e-45	gene_id=MTG008_ctg10.4_g941;transcript_id=MTG008_ctg10_t941;gene_functions=biosynthetic(rule-based-clusters)bacteriocin:TIGR03975,biosynthetic-additional(rule-based-clusters)PF04055,other(smcogs)SMCOG1277:RadicalSAMdomainprotein(Score:150%3BE-value:1.4e-45);gene_kind=biosynthetic;sec_met_domain=TIGR03975(E-value:2.9e-200%2Cbitscore:662.5%2Cseeds:14%2Ctool:rule-based-clusters),PF04055(E-value:1e-1…
MAG008	MAG008_region10.4	lanthipeptide,bacteriocin	RiPP	MAG008_region10.4_g942	7238	9664	2427	ND							gene_id=MTG008_ctg10.4_g942;transcript_id=MTG008_ctg10_t942;transl_table=11;translation=length.808
MAG008	MAG008_region10.4	lanthipeptide,bacteriocin	RiPP	MAG008_region10.4_g943	9816	9995	180	accessory_gene	additional_biosynthetic		rule-based				gene_id=MTG008_ctg10.4_g943;transcript_id=MTG008_ctg10_t943;gene_functions=biosynthetic-additional(lanthipeptides)predictedlanthipeptide;gene_kind=biosynthetic-additional;transl_table=11;translation=length.59
MAG008	MAG008_region10.4	lanthipeptide,bacteriocin	RiPP	MAG008_region10.4_g944	10001	12868	2868	core_gene	biosynthetic	lanthipeptide	SMCOG1070	lanthioninesynthetaseCfamilyprotein	677	7.3e-205	gene_id=MTG008_ctg10.4_g944;transcript_id=MTG008_ctg10_t944;gene_functions=biosynthetic(rule-based-clusters)lanthipeptide:LANC_like,biosynthetic(rule-based-clusters)lanthipeptide:DUF4135,biosynthetic-additional(smcogs)SMCOG1070:lanthioninesynthetaseCfamilyprotein(Score:677%3BE-value:7.3e-205);gene_kind=biosynthetic;sec_met_domain=LANC_like(E-value:1.9e-45%2Cbitscore:151.0%2Cseeds:47%2Ctool:rule-b…
MAG008	MAG008_region10.4	lanthipeptide,bacteriocin	RiPP	MAG008_region10.4_g945	13421	13624	204	ND							gene_id=MTG008_ctg10.4_g945;transcript_id=MTG008_ctg10_t945;transl_table=11;translation=length.67
MAG008	MAG008_region10.4	lanthipeptide,bacteriocin	RiPP	MAG008_region10.4_g946	13621	13713	93	ND							gene_id=MTG008_ctg10.4_g946;transcript_id=MTG008_ctg10_t946;transl_table=11;translation=length.30
MAG008	MAG008_region10.4	lanthipeptide,bacteriocin	RiPP	MAG008_region10.4_g947	13664	13933	270	ND							gene_id=MTG008_ctg10.4_g947;transcript_id=MTG008_ctg10_t947;transl_table=11;translation=length.89
MAG008	MAG008_region10.4	lanthipeptide,bacteriocin	RiPP	MAG008_region10.4_g948	14009	15118	1110	ND							gene_id=MTG008_ctg10.4_g948;transcript_id=MTG008_ctg10_t948;transl_table=11;translation=length.369
MAG008	MAG008_region10.4	lanthipeptide,bacteriocin	RiPP	MAG008_region10.4_g949	15124	15765	642	ND							gene_id=MTG008_ctg10.4_g949;transcript_id=MTG008_ctg10_t949;transl_table=11;translation=length.213
MAG008	MAG008_region10.4	lanthipeptide,bacteriocin	RiPP	MAG008_region10.4_g950	15788	15961	174	ND							gene_id=MTG008_ctg10.4_g950;transcript_id=MTG008_ctg10_t950;transl_table=11;translation=length.57
MAG008	MAG008_region10.4	lanthipeptide,bacteriocin	RiPP	MAG008_region10.4_g951	16074	16664	591	ND							gene_id=MTG008_ctg10.4_g951;transcript_id=MTG008_ctg10_t951;transl_table=11;translation=length96
MAG008	MAG008_region10.4	lanthipeptide,bacteriocin	RiPP	MAG008_region10.4_g952	16684	17349	666	ND							gene_id=MTG008_ctg10.4_g952;transcript_id=MTG008_ctg10_t952;transl_table=11;translation=length.221
MAG008	MAG008_region10.4	lanthipeptide,bacteriocin	RiPP	MAG008_region10.4_g953	17400	20423	3024	accessory_gene	transport		SMCOG1082	TonB-dependentsiderophorereceptorfamily	43.7	3.2e-13	gene_id=MTG008_ctg10.4_g953;transcript_id=MTG008_ctg10_t953;gene_functions=transport(smcogs)SMCOG1082:TonB-dependentsiderophorereceptorfamily(Score:43.7%3BE-value:3.2e-13);gene_kind=transport;transl_table=11;translation=length007
MAG008	MAG008_region10.4	lanthipeptide,bacteriocin	RiPP	MAG008_region10.4_g954	20562	21503	942	ND							gene_id=MTG008_ctg10.4_g954;transcript_id=MTG008_ctg10_t954;transl_table=11;translation=length.313
MAG008	MAG008_region10.4	lanthipeptide,bacteriocin	RiPP	MAG008_region10.4_g955	21550	22170	621	accessory_gene	regulatory		SMCOG1057	TetRfamilytranscriptionalregulator	129.4	3.5e-39	gene_id=MTG008_ctg10.4_g955;transcript_id=MTG008_ctg10_t955;gene_functions=regulatory(smcogs)SMCOG1057:TetRfamilytranscriptionalregulator(Score:129.4%3BE-value:3.5e-39);gene_kind=regulatory;transl_table=11;translation=length.206
MAG008	MAG008_region10	NRPS-like	NRP	MAG008_region10_g227	#N/A	#N/A	1329	ND							gene_id=MTG008_ctg10_g227;transcript_id=MTG008_ctg10_t227;transl_table=11;translation=length.442
MAG008	MAG008_region10	NRPS-like	NRP	MAG008_region10_g228	#N/A	#N/A	891	ND							gene_id=MTG008_ctg10_g228;transcript_id=MTG008_ctg10_t228;transl_table=11;translation=length.296
MAG008	MAG008_region10	NRPS-like	NRP	MAG008_region10_g229	#N/A	#N/A	1299	accessory_gene	additional_biosynthetic		rule-based				gene_id=MTG008_ctg10_g229;transcript_id=MTG008_ctg10_t229;gene_functions=biosynthetic-additional(rule-based-clusters)Peptidase_S41;gene_kind=biosynthetic-additional;sec_met_domain=Peptidase_S41(E-value:8.8e-29%2Cbitscore:96%2Cseeds:119%2Ctool:rule-based-clusters);transl_table=11;translation=length.432
MAG008	MAG008_region10	NRPS-like	NRP	MAG008_region10_g230	#N/A	#N/A	1242	ND							gene_id=MTG008_ctg10_g230;transcript_id=MTG008_ctg10_t230;transl_table=11;translation=length.413
MAG008	MAG008_region10	NRPS-like	NRP	MAG008_region10_g231	#N/A	#N/A	1254	ND							gene_id=MTG008_ctg10_g231;transcript_id=MTG008_ctg10_t231;transl_table=11;translation=length.417
MAG008	MAG008_region10	NRPS-like	NRP	MAG008_region10_g232	#N/A	#N/A	1464	accessory_gene	regulatory		SMCOG1133	Transcriptionregulatorcrp	77.5	1.5e-23	gene_id=MTG008_ctg10_g232;transcript_id=MTG008_ctg10_t232;gene_functions=regulatory(smcogs)SMCOG1133:Transcriptionregulator%2Ccrp(Score:77.5%3BE-value:1.5e-23);gene_kind=regulatory;transl_table=11;translation=length.487
MAG008	MAG008_region10	NRPS-like	NRP	MAG008_region10_g233	#N/A	#N/A	522	ND							gene_id=MTG008_ctg10_g233;transcript_id=MTG008_ctg10_t233;transl_table=11;translation=length73
MAG008	MAG008_region10	NRPS-like	NRP	MAG008_region10_g234	#N/A	#N/A	2637	accessory_gene	other		SMCOG1223	ATPase	1066.8	0	gene_id=MTG008_ctg10_g234;transcript_id=MTG008_ctg10_t234;gene_functions=other(smcogs)SMCOG1223:ATPase(Score:1066.8%3BE-value:0);gene_kind=other;transl_table=11;translation=length.878
MAG008	MAG008_region10	NRPS-like	NRP	MAG008_region10_g235	#N/A	#N/A	447	ND							gene_id=MTG008_ctg10_g235;transcript_id=MTG008_ctg10_t235;transl_table=11;translation=length48
MAG008	MAG008_region10	NRPS-like	NRP	MAG008_region10_g236	#N/A	#N/A	648	ND							gene_id=MTG008_ctg10_g236;transcript_id=MTG008_ctg10_t236;transl_table=11;translation=length.215
MAG008	MAG008_region10	NRPS-like	NRP	MAG008_region10_g237	#N/A	#N/A	1629	accessory_gene	other		SMCOG1299	chaperoninGroEL	802.4	2.5e-243	gene_id=MTG008_ctg10_g237;transcript_id=MTG008_ctg10_t237;gene_functions=other(smcogs)SMCOG1299:chaperoninGroEL(Score:802.4%3BE-value:2.5e-243);gene_kind=other;transl_table=11;translation=length.542
MAG008	MAG008_region10	NRPS-like	NRP	MAG008_region10_g238	#N/A	#N/A	2286	accessory_gene	other		SMCOG1223	ATPase	368.6	1.2e-111	gene_id=MTG008_ctg10_g238;transcript_id=MTG008_ctg10_t238;gene_functions=other(smcogs)SMCOG1223:ATPase(Score:368.6%3BE-value:1.2e-111);gene_kind=other;transl_table=11;translation=length.761
MAG008	MAG008_region10	NRPS-like	NRP	MAG008_region10_g239	#N/A	#N/A	813	ND							gene_id=MTG008_ctg10_g239;transcript_id=MTG008_ctg10_t239;transl_table=11;translation=length.270
MAG008	MAG008_region10	NRPS-like	NRP	MAG008_region10_g240	#N/A	#N/A	780	accessory_gene	additional_biosynthetic		SMCOG1001	short-chaindehydrogenase/reductaseSDR	250	3.9e-76	gene_id=MTG008_ctg10_g240;nRPS_PKS=Domain:PKS_tKR(19-180).E-value:1e-25.Score:82.4.MatchesaSDomain:nrpspksdomains_ctg10_240_PKS_KR,type:other;transcript_id=MTG008_ctg10_240;gene_functions=biosynthetic-additional(rule-based-clusters)adh_short,biosynthetic-additional(rule-based-clusters)adh_short_C2,biosynthetic-additional(smcogs)SMCOG1001:short-chaindehydrogenase/reductaseSDR(Score:250%3BE-value:3…
MAG008	MAG008_region10	NRPS-like	NRP	MAG008_region10_g241	#N/A	#N/A	2523	core_gene	biosynthetic	NRPS-like	SMCOG1002	AMP-dependentsynthetaseandligase	271.8	1.5e-82	gene_id=MTG008_ctg10_g241;nRPS_PKS=Domain:AMP-binding(16-418).E-value:5e-82.Score:267.4.MatchesaSDomain:nrpspksdomains_tctg10_241_AMP-binding,Domain:PP-binding(528-584).E-value:9.7e-11.Score:33.9.MatchesaSDomain:nrpspksdomains_ctg10_241_PP-binding,type:NRPS-likeprotein;transcript_id=MTG008_ctg10_241;gene_functions=biosynthetic(rule-based-clusters)NRPS-like:PP-binding,biosynthetic(rule-based-clust…
MAG008	MAG008_region10	NRPS-like	NRP	MAG008_region10_g242	#N/A	#N/A	312	ND							gene_id=MTG008_ctg10_g242;transcript_id=MTG008_ctg10_t242;transl_table=11;translation=length03
MAG008	MAG008_region10	NRPS-like	NRP	MAG008_region10_g243	#N/A	#N/A	1290	ND							gene_id=MTG008_ctg10_g243;transcript_id=MTG008_ctg10_t243;transl_table=11;translation=length.429
MAG008	MAG008_region10	NRPS-like	NRP	MAG008_region10_g244	#N/A	#N/A	1791	ND							gene_id=MTG008_ctg10_g244;transcript_id=MTG008_ctg10_t244;transl_table=11;translation=length.596
MAG008	MAG008_region10	NRPS-like	NRP	MAG008_region10_g245	#N/A	#N/A	1113	accessory_gene	additional_biosynthetic		rule-based				gene_id=MTG008_ctg10_g245;transcript_id=MTG008_ctg10_t245;gene_functions=biosynthetic-additional(rule-based-clusters)Asn_synthase;gene_kind=biosynthetic-additional;sec_met_domain=Asn_synthase(E-value:5.8e-06%2Cbitscore:22%2Cseeds:78%2Ctool:rule-based-clusters);transl_table=11;translation=length.370
MAG008	MAG008_region10	NRPS-like	NRP	MAG008_region10_g246	#N/A	#N/A	807	ND							gene_id=MTG008_ctg10_g246;transcript_id=MTG008_ctg10_t246;transl_table=11;translation=length.268
MAG008	MAG008_region10	NRPS-like	NRP	MAG008_region10_g247	#N/A	#N/A	3036	ND							gene_id=MTG008_ctg10_g247;transcript_id=MTG008_ctg10_t247;transl_table=11;translation=length011
MAG008	MAG008_region10	NRPS-like	NRP	MAG008_region10_g248	#N/A	#N/A	1554	ND							gene_id=MTG008_ctg10_g248;transcript_id=MTG008_ctg10_t248;transl_table=11;translation=length.517
MAG008	MAG008_region10	NRPS-like	NRP	MAG008_region10_g249	#N/A	#N/A	2037	ND							gene_id=MTG008_ctg10_g249;transcript_id=MTG008_ctg10_t249;transl_table=11;translation=length.678
MAG008	MAG008_region10	NRPS-like	NRP	MAG008_region10_g250	#N/A	#N/A	1095	accessory_gene	additional_biosynthetic		SMCOG1079	oxidoreductase	193.5	1e-58	gene_id=MTG008_ctg10_g250;transcript_id=MTG008_ctg10_t250;gene_functions=biosynthetic-additional(smcogs)SMCOG1079:oxidoreductase(Score:193.5%3BE-value:1e-58);gene_kind=biosynthetic-additional;transl_table=11;translation=length.364
MAG008	MAG008_region10	NRPS-like	NRP	MAG008_region10_g251	#N/A	#N/A	4182	ND							gene_id=MTG008_ctg10_g251;transcript_id=MTG008_ctg10_t251;transl_table=11;translation=length393
MAG008	MAG008_region10	NRPS-like	NRP	MAG008_region10_g252	#N/A	#N/A	1980	accessory_gene	regulatory		SMCOG1008	responseregulator	77	2.4e-23	gene_id=MTG008_ctg10_g252;transcript_id=MTG008_ctg10_t252;gene_functions=regulatory(smcogs)SMCOG1008:responseregulator(Score:77%3BE-value:2.4e-23);gene_kind=regulatory;transl_table=11;translation=length.659
MAG008	MAG008_region13	TfuA-related	RiPP	MAG008_region13_g202	547	855	309	ND							gene_id=MTG008_ctg13_g202;transcript_id=MTG008_ctg13_t202;transl_table=11;translation=length02
MAG008	MAG008_region13	TfuA-related	RiPP	MAG008_region13_g203	812	2236	1425	ND							gene_id=MTG008_ctg13_g203;transcript_id=MTG008_ctg13_t203;transl_table=11;translation=length.474
MAG008	MAG008_region13	TfuA-related	RiPP	MAG008_region13_g204	2241	2414	174	ND							gene_id=MTG008_ctg13_g204;transcript_id=MTG008_ctg13_t204;transl_table=11;translation=length.57
MAG008	MAG008_region13	TfuA-related	RiPP	MAG008_region13_g205	2488	3114	627	ND							gene_id=MTG008_ctg13_g205;transcript_id=MTG008_ctg13_t205;transl_table=11;translation=length.208
MAG008	MAG008_region13	TfuA-related	RiPP	MAG008_region13_g206	3154	4110	957	ND							gene_id=MTG008_ctg13_g206;transcript_id=MTG008_ctg13_t206;transl_table=11;translation=length.318
MAG008	MAG008_region13	TfuA-related	RiPP	MAG008_region13_g207	4230	4424	195	ND							gene_id=MTG008_ctg13_g207;transcript_id=MTG008_ctg13_t207;transl_table=11;translation=length.64
MAG008	MAG008_region13	TfuA-related	RiPP	MAG008_region13_g208	4688	5389	702	accessory_gene	regulatory		SMCOG1008	responseregulator	212	1.2e-64	gene_id=MTG008_ctg13_g208;transcript_id=MTG008_ctg13_t208;gene_functions=regulatory(smcogs)SMCOG1008:responseregulator(Score:212%3BE-value:1.2e-64);gene_kind=regulatory;transl_table=11;translation=length.233
MAG008	MAG008_region13	TfuA-related	RiPP	MAG008_region13_g209	5386	6564	1179	accessory_gene	regulatory		SMCOG1003	sensorhistidinekinase	176.7	1.7e-53	gene_id=MTG008_ctg13_g209;transcript_id=MTG008_ctg13_t209;gene_functions=regulatory(smcogs)SMCOG1003:sensorhistidinekinase(Score:176.7%3BE-value:1.7e-53);gene_kind=regulatory;transl_table=11;translation=length.392
MAG008	MAG008_region13	TfuA-related	RiPP	MAG008_region13_g210	6588	8537	1950	ND							gene_id=MTG008_ctg13_g210;transcript_id=MTG008_ctg13_t210;transl_table=11;translation=length.649
MAG008	MAG008_region13	TfuA-related	RiPP	MAG008_region13_g211	8738	9121	384	ND							gene_id=MTG008_ctg13_g211;transcript_id=MTG008_ctg13_t211;transl_table=11;translation=length27
MAG008	MAG008_region13	TfuA-related	RiPP	MAG008_region13_g212	9250	9930	681	ND							gene_id=MTG008_ctg13_g212;transcript_id=MTG008_ctg13_t212;transl_table=11;translation=length.226
MAG008	MAG008_region13	TfuA-related	RiPP	MAG008_region13_g213	10001	10663	663	core_gene	biosynthetic	TfuA-related					gene_id=MTG008_ctg13_g213;transcript_id=MTG008_ctg13_t213;gene_functions=biosynthetic(rule-based-clusters)TfuA-related:TfuA;gene_kind=biosynthetic;sec_met_domain=TfuA(E-value:8.2e-36%2Cbitscore:116.7%2Cseeds:78%2Ctool:rule-based-clusters);transl_table=11;translation=length.220
MAG008	MAG008_region13	TfuA-related	RiPP	MAG008_region13_g214	10644	11870	1227	core_gene	biosynthetic	TfuA-related					gene_id=MTG008_ctg13_g214;transcript_id=MTG008_ctg13_t214;gene_functions=biosynthetic(rule-based-clusters)TfuA-related:YcaO;gene_kind=biosynthetic;sec_met_domain=YcaO(E-value:3.3e-66%2Cbitscore:218.5%2Cseeds:127%2Ctool:rule-based-clusters);transl_table=11;translation=length.408
MAG008	MAG008_region13	TfuA-related	RiPP	MAG008_region13_g215	11874	12281	408	ND							gene_id=MTG008_ctg13_g215;transcript_id=MTG008_ctg13_t215;transl_table=11;translation=length35
MAG008	MAG008_region13	TfuA-related	RiPP	MAG008_region13_g216	12382	13338	957	accessory_gene	additional_biosynthetic		SMCOG1081	cysteinesynthase	100	1.8e-30	gene_id=MTG008_ctg13_g216;transcript_id=MTG008_ctg13_t216;gene_functions=biosynthetic-additional(smcogs)SMCOG1081:cysteinesynthase(Score:100%3BE-value:1.8e-30);gene_kind=biosynthetic-additional;transl_table=11;translation=length.318
MAG008	MAG008_region13	TfuA-related	RiPP	MAG008_region13_g217	13335	13781	447	ND							gene_id=MTG008_ctg13_g217;transcript_id=MTG008_ctg13_t217;transl_table=11;translation=length48
MAG008	MAG008_region13	TfuA-related	RiPP	MAG008_region13_g218	13933	14823	891	ND							gene_id=MTG008_ctg13_g218;transcript_id=MTG008_ctg13_t218;transl_table=11;translation=length.296
MAG008	MAG008_region13	TfuA-related	RiPP	MAG008_region13_g219	14982	16982	2001	ND							gene_id=MTG008_ctg13_g219;transcript_id=MTG008_ctg13_t219;transl_table=11;translation=length.666
MAG008	MAG008_region13	TfuA-related	RiPP	MAG008_region13_g220	16937	17206	270	ND							gene_id=MTG008_ctg13_g220;transcript_id=MTG008_ctg13_t220;transl_table=11;translation=length.89
MAG008	MAG008_region13	TfuA-related	RiPP	MAG008_region13_g221	17210	19423	2214	accessory_gene	additional_biosynthetic		rule-based				gene_id=MTG008_ctg13_g221;transcript_id=MTG008_ctg13_t221;gene_functions=biosynthetic-additional(rule-based-clusters)Peptidase_S9;gene_kind=biosynthetic-additional;sec_met_domain=Peptidase_S9(E-value:1.2e-50%2Cbitscore:166.2%2Cseeds:64%2Ctool:rule-based-clusters);transl_table=11;translation=length.737
MAG008	MAG008_region13	TfuA-related	RiPP	MAG008_region13_g222	19560	21005	1446	ND							gene_id=MTG008_ctg13_g222;transcript_id=MTG008_ctg13_t222;transl_table=11;translation=length.481
MAG008	MAG008_region13	TfuA-related	RiPP	MAG008_region13_g223	21007	21429	423	ND							gene_id=MTG008_ctg13_g223;transcript_id=MTG008_ctg13_t223;transl_table=11;translation=length40
MAG008	MAG008_region16	NRPS	NRP	MAG008_region16_g1	3	7778	7776	core_gene	biosynthetic	NRPS	SMCOG1002	AMP-dependentsynthetaseandligase	365.5	5.8e-111	gene_id=MTG008_ctg16_g1;nRPS_PKS=Domain:Condensation_tLCL(51-350).E-value:3.3e-119.Score:389.MatchesaSDomain:nrpspksdomains_ctg16_1_Condensation_LCL,Domain:AMP-binding(515-913).E-value:1.5e-114.Score:374.5.MatchesaSDomain:nrpspksdomains_ctg16_1_AMP-binding,Domain:PCP(1023-1090).E-value:1.5e-26.Score:84.2.MatchesaSDomain:nrpspksdomains_ctg16_1_PCP,Domain:Condensation_LCL(1110-1412).E-value:5.2e-12…
MAG008	MAG008_region16	NRPS	NRP	MAG008_region16_g10	18130	18426	297	ND							gene_id=MTG008_ctg16_g10;transcript_id=MTG008_ctg16_t10;transl_table=11;translation=length.98
MAG008	MAG008_region16	NRPS	NRP	MAG008_region16_g11	18439	20916	2478	accessory_gene	additional_biosynthetic		rule-based				gene_id=MTG008_ctg16_g11;transcript_id=MTG008_ctg16_t11;gene_functions=biosynthetic-additional(rule-based-clusters)Peptidase_M42;gene_kind=biosynthetic-additional;sec_met_domain=Peptidase_M42(E-value:4.3e-09%2Cbitscore:27.9%2Cseeds:48%2Ctool:rule-based-clusters);transl_table=11;translation=length.825
MAG008	MAG008_region16	NRPS	NRP	MAG008_region16_g12	20916	23759	2844	core_gene	biosynthetic	NRPS	SMCOG1002	AMP-dependentsynthetaseandligase	380.8	1.4e-115	gene_id=MTG008_ctg16_g12;nRPS_PKS=Domain:AMP-binding(10-409).E-value:1.6e-115.Score:377.7.MatchesaSDomain:nrpspksdomains_tctg16_12_AMP-binding,Domain:PCP(873-939).E-value:2.5e-23.Score:73.8.MatchesaSDomain:nrpspksdomains_ctg16_12_PCP,type:NRPS-likeprotein;transcript_id=MTG008_ctg16_12;gene_functions=biosynthetic(rule-based-clusters)NRPS:AMP-binding,biosynthetic-additional(rule-based-clusters)PP-b…
MAG008	MAG008_region16	NRPS	NRP	MAG008_region16_g13	23793	25289	1497	accessory_gene	additional_biosynthetic		SMCOG1119	halogenase	447.7	8.3e-136	gene_id=MTG008_ctg16_g13;transcript_id=MTG008_ctg16_t13;gene_functions=biosynthetic-additional(rule-based-clusters)Trp_halogenase,biosynthetic-additional(smcogs)SMCOG1119:halogenase(Score:447.7%3BE-value:8.3e-136);gene_kind=biosynthetic-additional;sec_met_domain=Trp_halogenase(E-value:7e-56%2Cbitscore:182.0%2Cseeds:23%2Ctool:rule-based-clusters);transl_table=11;translation=length.498
MAG008	MAG008_region16	NRPS	NRP	MAG008_region16_g14	26773	26955	183	ND							gene_id=MTG008_ctg16_g14;transcript_id=MTG008_ctg16_t14;transl_table=11;translation=length.60
MAG008	MAG008_region16	NRPS	NRP	MAG008_region16_g15	27308	28102	795	ND							gene_id=MTG008_ctg16_g15;transcript_id=MTG008_ctg16_t15;transl_table=11;translation=length.264
MAG008	MAG008_region16	NRPS	NRP	MAG008_region16_g16	28131	28658	528	accessory_gene	regulatory		SMCOG1032	RNApolymerasesigma-24subunitECFsubfamily	114.3	7.7e-35	gene_id=MTG008_ctg16_g16;transcript_id=MTG008_ctg16_t16;gene_functions=regulatory(smcogs)SMCOG1032:RNApolymerase%2Csigma-24subunit%2CECFsubfamily(Score:114.3%3BE-value:7.7e-35);gene_kind=regulatory;transl_table=11;translation=length75
MAG008	MAG008_region16	NRPS	NRP	MAG008_region16_g17	28950	29666	717	ND							gene_id=MTG008_ctg16_g17;transcript_id=MTG008_ctg16_t17;transl_table=11;translation=length.238
MAG008	MAG008_region16	NRPS	NRP	MAG008_region16_g18	29746	30144	399	ND							gene_id=MTG008_ctg16_g18;transcript_id=MTG008_ctg16_t18;transl_table=11;translation=length32
MAG008	MAG008_region16	NRPS	NRP	MAG008_region16_g19	30151	30780	630	accessory_gene	other		SMCOG1226	hypotheticalprotein	127	1.6e-38	gene_id=MTG008_ctg16_g19;transcript_id=MTG008_ctg16_t19;gene_functions=other(smcogs)SMCOG1226:hypotheticalprotein(Score:127%3BE-value:1.6e-38);gene_kind=other;transl_table=11;translation=length.209
MAG008	MAG008_region16	NRPS	NRP	MAG008_region16_g2	7840	8571	732	core_gene	biosynthetic	NRPS	SMCOG1002	AMP-dependentsynthetaseandligase	153.3	1.3e-46	gene_id=MTG008_ctg16_g2;nRPS_PKS=Domain:CAL_tdomain(45-224).E-value:2.3e-42.Score:135.8.MatchesaSDomain:nrpspksdomains_ctg16_2_CAL_domain,type:other;transcript_id=MTG008_ctg16_2;gene_functions=biosynthetic(rule-based-clusters)NRPS:AMP-binding,biosynthetic-additional(smcogs)SMCOG1002:AMP-dependentsynthetaseandligase(Score:153.3%3BE-value:1.3e-46);gene_kind=biosynthetic;sec_met_domain=AMP-binding(E…
MAG008	MAG008_region16	NRPS	NRP	MAG008_region16_g20	30819	31856	1038	ND							gene_id=MTG008_ctg16_g20;transcript_id=MTG008_ctg16_t20;transl_table=11;translation=length.345
MAG008	MAG008_region16	NRPS	NRP	MAG008_region16_g21	31990	34377	2388	accessory_gene	other		SMCOG1272	TPRrepeat-containingprotein	45.3	1e-13	gene_id=MTG008_ctg16_g21;transcript_id=MTG008_ctg16_t21;gene_functions=other(smcogs)SMCOG1272:TPRrepeat-containingprotein(Score:45.3%3BE-value:1e-13);gene_kind=other;transl_table=11;translation=length.795
MAG008	MAG008_region16	NRPS	NRP	MAG008_region16_g22	34780	35565	786	ND							gene_id=MTG008_ctg16_g22;transcript_id=MTG008_ctg16_t22;transl_table=11;translation=length.261
MAG008	MAG008_region16	NRPS	NRP	MAG008_region16_g23	35691	35852	162	ND							gene_id=MTG008_ctg16_g23;transcript_id=MTG008_ctg16_t23;transl_table=11;translation=length.53
MAG008	MAG008_region16	NRPS	NRP	MAG008_region16_g24	36156	36770	615	ND							gene_id=MTG008_ctg16_g24;transcript_id=MTG008_ctg16_t24;transl_table=11;translation=length.204
MAG008	MAG008_region16	NRPS	NRP	MAG008_region16_g25	37678	37899	222	ND							gene_id=MTG008_ctg16_g25;transcript_id=MTG008_ctg16_t25;transl_table=11;translation=length.73
MAG008	MAG008_region16	NRPS	NRP	MAG008_region16_g26	37896	38153	258	ND							gene_id=MTG008_ctg16_g26;transcript_id=MTG008_ctg16_t26;transl_table=11;translation=length.85
MAG008	MAG008_region16	NRPS	NRP	MAG008_region16_g27	38292	39314	1023	ND							gene_id=MTG008_ctg16_g27;transcript_id=MTG008_ctg16_t27;transl_table=11;translation=length.340
MAG008	MAG008_region16	NRPS	NRP	MAG008_region16_g28	39314	39856	543	ND							gene_id=MTG008_ctg16_g28;transcript_id=MTG008_ctg16_t28;transl_table=11;translation=length80
MAG008	MAG008_region16	NRPS	NRP	MAG008_region16_g29	39924	40229	306	ND							gene_id=MTG008_ctg16_g29;transcript_id=MTG008_ctg16_t29;transl_table=11;translation=length01
MAG008	MAG008_region16	NRPS	NRP	MAG008_region16_g3	8617	11442	2826	ND							gene_id=MTG008_ctg16_g3;transcript_id=MTG008_ctg16_t3;transl_table=11;translation=length.941
MAG008	MAG008_region16	NRPS	NRP	MAG008_region16_g30	40320	41186	867	accessory_gene	additional_biosynthetic		SMCOG1123	polyprenol-monophosphomannosesynthaseppm1	66.3	5.5e-20	gene_id=MTG008_ctg16_g30;transcript_id=MTG008_ctg16_t30;gene_functions=biosynthetic-additional(rule-based-clusters)Glycos_transf_2,biosynthetic-additional(smcogs)SMCOG1123:polyprenol-monophosphomannosesynthaseppm1(Score:66.3%3BE-value:5.5e-20);gene_kind=biosynthetic-additional;sec_met_domain=Glycos_transf_2(E-value:3.6e-26%2Cbitscore:84.2%2Cseeds:256%2Ctool:rule-based-clusters);transl_table=11;tr…
MAG008	MAG008_region16	NRPS	NRP	MAG008_region16_g31	41128	41991	864	ND							gene_id=MTG008_ctg16_g31;transcript_id=MTG008_ctg16_t31;transl_table=11;translation=length.287
MAG008	MAG008_region16	NRPS	NRP	MAG008_region16_g32	42168	42662	495	ND							gene_id=MTG008_ctg16_g32;transcript_id=MTG008_ctg16_t32;transl_table=11;translation=length64
MAG008	MAG008_region16	NRPS	NRP	MAG008_region16_g4	11565	12785	1221	ND							gene_id=MTG008_ctg16_g4;transcript_id=MTG008_ctg16_t4;transl_table=11;translation=length.406
MAG008	MAG008_region16	NRPS	NRP	MAG008_region16_g5	12814	14442	1629	ND							gene_id=MTG008_ctg16_g5;transcript_id=MTG008_ctg16_t5;transl_table=11;translation=length.542
MAG008	MAG008_region16	NRPS	NRP	MAG008_region16_g6	14463	15491	1029	accessory_gene	additional_biosynthetic		SMCOG1046	DioxygenaseTauD/TfdA	417	6.4e-127	gene_id=MTG008_ctg16_g6;transcript_id=MTG008_ctg16_t6;gene_functions=biosynthetic-additional(smcogs)SMCOG1046:DioxygenaseTauD/TfdA(Score:417%3BE-value:6.4e-127);gene_kind=biosynthetic-additional;transl_table=11;translation=length.342
MAG008	MAG008_region16	NRPS	NRP	MAG008_region16_g7	15559	16032	474	ND							gene_id=MTG008_ctg16_g7;transcript_id=MTG008_ctg16_t7;transl_table=11;translation=length57
MAG008	MAG008_region16	NRPS	NRP	MAG008_region16_g8	16119	17267	1149	ND							gene_id=MTG008_ctg16_g8;transcript_id=MTG008_ctg16_t8;transl_table=11;translation=length.382
MAG008	MAG008_region16	NRPS	NRP	MAG008_region16_g9	17264	18130	867	ND							gene_id=MTG008_ctg16_g9;transcript_id=MTG008_ctg16_t9;transl_table=11;translation=length.288
MAG008	MAG008_region19	NRPS	NRP	MAG008_region19_g1	1	3144	3144	core_gene	biosynthetic	NRPS	SMCOG1002	AMP-dependentsynthetaseandligase	332.6	5.6e-101	gene_id=MTG008_ctg19_g1;nRPS_PKS=Domain:AMP-binding(0-369).E-value:2e-96.Score:314.8.MatchesaSDomain:nrpspksdomains_tctg19_1_AMP-binding,Domain:PCP(479-547).E-value:7.5e-28.Score:88.3.MatchesaSDomain:nrpspksdomains_ctg19_1_PCP,Domain:Condensation_LCL(566-867).E-value:4.8e-120.Score:391.8.MatchesaSDomain:nrpspksdomains_ctg19_1_Condensation_LCL,type:NRPS;transcript_id=MTG008_ctg19_1;gene_functions=…
MAG008	MAG008_region19	NRPS	NRP	MAG008_region19_g2	3083	4312	1230	core_gene	biosynthetic	NRPS	SMCOG1127	condensationdomain-containingprotein	320.7	3.2e-97	gene_id=MTG008_ctg19_g2;nRPS_PKS=Domain:NRPS-COM_tNterm(1-24).E-value:5.2e-15.Score:46.2.MatchesaSDomain:nrpspksdomains_ctg19_2_NRPS-COM_Nterm,Domain:Condensation_DCL(4-306).E-value:1e-109.Score:358.0.MatchesaSDomain:nrpspksdomains_ctg19_2_Condensation_DCL,type:NRPS-likeprotein;transcript_id=MTG008_ctg19_2;gene_functions=biosynthetic(rule-based-clusters)NRPS:Condensation,biosynthetic-additional(s…
MAG008	MAG008_region19	NRPS	NRP	MAG008_region19_g3	4309	4992	684	ND							gene_id=MTG008_ctg19_g3;transcript_id=MTG008_ctg19_t3;transl_table=11;translation=length.227
MAG008	MAG008_region19	NRPS	NRP	MAG008_region19_g4	5041	6486	1446	ND							gene_id=MTG008_ctg19_g4;transcript_id=MTG008_ctg19_t4;transl_table=11;translation=length.481
MAG008	MAG008_region19	NRPS	NRP	MAG008_region19_g5	6483	7157	675	accessory_gene	other		SMCOG1261	hypotheticalprotein	77	2e-23	gene_id=MTG008_ctg19_g5;transcript_id=MTG008_ctg19_t5;gene_functions=other(smcogs)SMCOG1261:hypotheticalprotein(Score:77%3BE-value:2e-23);gene_kind=other;transl_table=11;translation=length.224
MAG008	MAG008_region19	NRPS	NRP	MAG008_region19_g6	7251	8921	1671	accessory_gene	transport		SMCOG1288	ABCtransporterrelatedprotein	146.5	1.9e-44	gene_id=MTG008_ctg19_g6;transcript_id=MTG008_ctg19_t6;gene_functions=transport(smcogs)SMCOG1288:ABCtransporterrelatedprotein(Score:146.5%3BE-value:1.9e-44);gene_kind=transport;transl_table=11;translation=length.556
MAG008	MAG008_region19	NRPS	NRP	MAG008_region19_g7	8979	10214	1236	accessory_gene	additional_biosynthetic		SMCOG1019	aminotransferase	276.9	4.5e-84	gene_id=MTG008_ctg19_g7;nRPS_PKS=Domain:Aminotran_t1_2(60-382).E-value:1e-30.Score:98.7.MatchesaSDomain:nrpspksdomains_ctg19_7_Aminotran_1_2,type:other;transcript_id=MTG008_ctg19_7;gene_functions=biosynthetic-additional(smcogs)SMCOG1019:aminotransferase(Score:276.9%3BE-value:4.5e-84);gene_kind=biosynthetic-additional;transl_table=11;translation=length.411
MAG008	MAG008_region19	NRPS	NRP	MAG008_region19_g8	10226	11344	1119	ND							gene_id=MTG008_ctg19_g8;transcript_id=MTG008_ctg19_t8;transl_table=11;translation=length.372
MAG008	MAG008_region19	NRPS	NRP	MAG008_region19_g9	11438	13531	2094	core_gene	biosynthetic	NRPS	SMCOG1002	AMP-dependentsynthetaseandligase	197	7.5e-60	gene_id=MTG008_ctg19_g9;nRPS_PKS=Domain:AMP-binding(15-233).E-value:1e-50.Score:164.2.MatchesaSDomain:nrpspksdomains_tctg19_9_AMP-binding,Domain:PCP(340-409).E-value:5e-28.Score:88.9.MatchesaSDomain:nrpspksdomains_ctg19_9_PCP,Domain:Thioesterase(427-681).E-value:4.8e-39.Score:126.8.MatchesaSDomain:nrpspksdomains_ctg19_9_Thioesterase,type:NRPS-likeprotein;transcript_id=MTG008_ctg19_9;gene_function…
MAG008	MAG008_region2.2	bacteriocin	RiPP	MAG008_region2.2_g387	381	1400	1020	ND							gene_id=MTG008_ctg2.2_g387;transcript_id=MTG008_ctg2_t387;transl_table=11;translation=length.339
MAG008	MAG008_region2.2	bacteriocin	RiPP	MAG008_region2.2_g388	1416	1715	300	ND							gene_id=MTG008_ctg2.2_g388;transcript_id=MTG008_ctg2_t388;transl_table=11;translation=length.99
MAG008	MAG008_region2.2	bacteriocin	RiPP	MAG008_region2.2_g389	1741	2658	918	ND							gene_id=MTG008_ctg2.2_g389;transcript_id=MTG008_ctg2_t389;transl_table=11;translation=length.305
MAG008	MAG008_region2.2	bacteriocin	RiPP	MAG008_region2.2_g390	2658	3452	795	ND							gene_id=MTG008_ctg2.2_g390;transcript_id=MTG008_ctg2_t390;transl_table=11;translation=length.264
MAG008	MAG008_region2.2	bacteriocin	RiPP	MAG008_region2.2_g391	3417	4088	672	ND							gene_id=MTG008_ctg2.2_g391;transcript_id=MTG008_ctg2_t391;transl_table=11;translation=length.223
MAG008	MAG008_region2.2	bacteriocin	RiPP	MAG008_region2.2_g392	4085	4369	285	ND							gene_id=MTG008_ctg2.2_g392;transcript_id=MTG008_ctg2_t392;transl_table=11;translation=length.94
MAG008	MAG008_region2.2	bacteriocin	RiPP	MAG008_region2.2_g393	4419	4808	390	ND							gene_id=MTG008_ctg2.2_g393;transcript_id=MTG008_ctg2_t393;transl_table=11;translation=length29
MAG008	MAG008_region2.2	bacteriocin	RiPP	MAG008_region2.2_g394	4780	5004	225	ND							gene_id=MTG008_ctg2.2_g394;transcript_id=MTG008_ctg2_t394;transl_table=11;translation=length.74
MAG008	MAG008_region2.2	bacteriocin	RiPP	MAG008_region2.2_g395	5001	5858	858	core_gene	biosynthetic	bacteriocin					gene_id=MTG008_ctg2.2_g395;transcript_id=MTG008_ctg2_t395;gene_functions=biosynthetic(rule-based-clusters)bacteriocin:DUF692;gene_kind=biosynthetic;sec_met_domain=DUF692(E-value:1.3e-59%2Cbitscore:196.3%2Cseeds:7%2Ctool:rule-based-clusters);transl_table=11;translation=length.285
MAG008	MAG008_region2.2	bacteriocin	RiPP	MAG008_region2.2_g396	5860	6765	906	ND							gene_id=MTG008_ctg2.2_g396;transcript_id=MTG008_ctg2_t396;transl_table=11;translation=length.301
MAG008	MAG008_region2.2	bacteriocin	RiPP	MAG008_region2.2_g397	6775	7509	735	ND							gene_id=MTG008_ctg2.2_g397;transcript_id=MTG008_ctg2_t397;transl_table=11;translation=length.244
MAG008	MAG008_region2.2	bacteriocin	RiPP	MAG008_region2.2_g398	7502	8092	591	ND							gene_id=MTG008_ctg2.2_g398;transcript_id=MTG008_ctg2_t398;transl_table=11;translation=length96
MAG008	MAG008_region2.2	bacteriocin	RiPP	MAG008_region2.2_g399	8089	9771	1683	accessory_gene	transport		SMCOG1068	extracellularsolute-bindingproteinfamily5	266.8	7e-81	gene_id=MTG008_ctg2.2_g399;transcript_id=MTG008_ctg2_t399;gene_functions=transport(smcogs)SMCOG1068:extracellularsolute-bindingproteinfamily5(Score:266.8%3BE-value:7e-81);gene_kind=transport;transl_table=11;translation=length.560
MAG008	MAG008_region2.2	bacteriocin	RiPP	MAG008_region2.2_g400	9768	10382	615	ND							gene_id=MTG008_ctg2.2_g400;transcript_id=MTG008_ctg2_t400;transl_table=11;translation=length.204
MAG008	MAG008_region2	NRPS,T1PKS	hybrids NRP/T1PKS	MAG008_region2_g100	#N/A	#N/A	426	ND							gene_id=MTG008_ctg2_g100;transcript_id=MTG008_ctg2_t100;transl_table=11;translation=length41
MAG008	MAG008_region2	NRPS,T1PKS	hybrids NRP/T1PKS	MAG008_region2_g101	#N/A	#N/A	420	ND							gene_id=MTG008_ctg2_g101;transcript_id=MTG008_ctg2_t101;transl_table=11;translation=length39
MAG008	MAG008_region2	NRPS,T1PKS	hybrids NRP/T1PKS	MAG008_region2_g102	#N/A	#N/A	990	accessory_gene	other		SMCOG1251	luciferasefamilyprotein	79.9	3.3e-24	gene_id=MTG008_ctg2_g102;transcript_id=MTG008_ctg2_t102;gene_functions=other(smcogs)SMCOG1251:luciferasefamilyprotein(Score:79.9%3BE-value:3.3e-24);gene_kind=other;transl_table=11;translation=length.329
MAG008	MAG008_region2	NRPS,T1PKS	hybrids NRP/T1PKS	MAG008_region2_g103	#N/A	#N/A	807	ND							gene_id=MTG008_ctg2_g103;transcript_id=MTG008_ctg2_t103;transl_table=11;translation=length.268
MAG008	MAG008_region2	NRPS,T1PKS	hybrids NRP/T1PKS	MAG008_region2_g104	#N/A	#N/A	573	ND							gene_id=MTG008_ctg2_g104;transcript_id=MTG008_ctg2_t104;transl_table=11;translation=length90
MAG008	MAG008_region2	NRPS,T1PKS	hybrids NRP/T1PKS	MAG008_region2_g105	#N/A	#N/A	1995	accessory_gene	regulatory		SMCOG1030	serine/threonineproteinkinase	252.6	7.5e-77	gene_id=MTG008_ctg2_g105;transcript_id=MTG008_ctg2_t105;gene_functions=biosynthetic-additional(rule-based-clusters)Pkinase,regulatory(smcogs)SMCOG1030:serine/threonineproteinkinase(Score:252.6%3BE-value:7.5e-77);gene_kind=regulatory;sec_met_domain=Pkinase(E-value:5e-56%2Cbitscore:184.6%2Cseeds:54%2Ctool:rule-based-clusters);transl_table=11;translation=length.664
MAG008	MAG008_region2	NRPS,T1PKS	hybrids NRP/T1PKS	MAG008_region2_g106	#N/A	#N/A	225	ND							gene_id=MTG008_ctg2_g106;transcript_id=MTG008_ctg2_t106;transl_table=11;translation=length.74
MAG008	MAG008_region2	NRPS,T1PKS	hybrids NRP/T1PKS	MAG008_region2_g107	#N/A	#N/A	2529	ND							gene_id=MTG008_ctg2_g107;transcript_id=MTG008_ctg2_t107;transl_table=11;translation=length.842
MAG008	MAG008_region2	NRPS,T1PKS	hybrids NRP/T1PKS	MAG008_region2_g108	#N/A	#N/A	741	accessory_gene	transport		SMCOG1000	ABCtransporterATP-bindingprotein	165.3	3e-50	gene_id=MTG008_ctg2_g108;transcript_id=MTG008_ctg2_t108;gene_functions=transport(smcogs)SMCOG1000:ABCtransporterATP-bindingprotein(Score:165.3%3BE-value:3e-50);gene_kind=transport;transl_table=11;translation=length.246
MAG008	MAG008_region2	NRPS,T1PKS	hybrids NRP/T1PKS	MAG008_region2_g109	#N/A	#N/A	1470	ND							gene_id=MTG008_ctg2_g109;transcript_id=MTG008_ctg2_t109;transl_table=11;translation=length.489
MAG008	MAG008_region2	NRPS,T1PKS	hybrids NRP/T1PKS	MAG008_region2_g110	#N/A	#N/A	351	ND							gene_id=MTG008_ctg2_g110;transcript_id=MTG008_ctg2_t110;transl_table=11;translation=length16
MAG008	MAG008_region2	NRPS,T1PKS	hybrids NRP/T1PKS	MAG008_region2_g111	#N/A	#N/A	1401	accessory_gene	transport		SMCOG1117	sodium/hydrogenexchanger	215.7	1.6e-65	gene_id=MTG008_ctg2_g111;transcript_id=MTG008_ctg2_t111;gene_functions=transport(smcogs)SMCOG1117:sodium/hydrogenexchanger(Score:215.7%3BE-value:1.6e-65);gene_kind=transport;transl_table=11;translation=length.466
MAG008	MAG008_region2	NRPS,T1PKS	hybrids NRP/T1PKS	MAG008_region2_g112	#N/A	#N/A	252	ND							gene_id=MTG008_ctg2_g112;transcript_id=MTG008_ctg2_t112;transl_table=11;translation=length.83
MAG008	MAG008_region2	NRPS,T1PKS	hybrids NRP/T1PKS	MAG008_region2_g113	#N/A	#N/A	960	ND							gene_id=MTG008_ctg2_g113;transcript_id=MTG008_ctg2_t113;transl_table=11;translation=length.319
MAG008	MAG008_region2	NRPS,T1PKS	hybrids NRP/T1PKS	MAG008_region2_g114	#N/A	#N/A	441	core_gene	biosynthetic	NRPS					gene_id=MTG008_ctg2_g114;transcript_id=MTG008_ctg2_t114;gene_functions=biosynthetic(rule-based-clusters)NRPS:Condensation,biosynthetic(rule-based-clusters)NRPS:AMP-binding;gene_kind=biosynthetic;sec_met_domain=Condensation(E-value:1.7e-18%2Cbitscore:61.4%2Cseeds:42%2Ctool:rule-based-clusters),AMP-binding(E-value:2e-07%2Cbitscore:24.5%2Cseeds:400%2Ctool:rule-based-clusters);transl_table=11;transla…
MAG008	MAG008_region2	NRPS,T1PKS	hybrids NRP/T1PKS	MAG008_region2_g115	#N/A	#N/A	207	ND							gene_id=MTG008_ctg2_g115;transcript_id=MTG008_ctg2_t115;transl_table=11;translation=length.68
MAG008	MAG008_region2	NRPS,T1PKS	hybrids NRP/T1PKS	MAG008_region2_g116	#N/A	#N/A	5646	core_gene	biosynthetic	T1PKS	SMCOG1093	Beta-ketoacylsynthase	80	2.3e-24	gene_id=MTG008_ctg2_g116;nRPS_PKS=Domain:PKS_tKS(Hybrid-KS)(11-439).E-value:1e-168.Score:553.4.MatchesaSDomain:nrpspksdomains_ctg2_116_PKS_KS,Domain:PKS_AT(534-824).E-value:2.6e-105.Score:343.8.MatchesaSDomain:nrpspksdomains_ctg2_116_PKS_AT,Domain:PKS_KR(1154-1352).E-value:7.5e-60.Score:193.7.MatchesaSDomain:nrpspksdomains_ctg2_116_PKS_KR,Domain:PKS_DH2(1403-1610).E-value:6.6e-39.Score:125.4.Matc…
MAG008	MAG008_region2	NRPS,T1PKS	hybrids NRP/T1PKS	MAG008_region2_g117	#N/A	#N/A	3372	core_gene	biosynthetic	NRPS	SMCOG1127	condensationdomain-containingprotein	448.2	6e-136	gene_id=MTG008_ctg2_g117;nRPS_PKS=Domain:Condensation_tLCL(43-344).E-value:7e-113.Score:368.3.MatchesaSDomain:nrpspksdomains_ctg2_117_Condensation_LCL,Domain:AMP-binding(509-908).E-value:5e-111.Score:362.9.MatchesaSDomain:nrpspksdomains_ctg2_117_AMP-binding,Domain:PCP(1019-1088).E-value:1.2e-21.Score:68.5.MatchesaSDomain:nrpspksdomains_ctg2_117_PCP,type:NRPS;transcript_id=MTG008_ctg2_117;gene_fun…
MAG008	MAG008_region2	NRPS,T1PKS	hybrids NRP/T1PKS	MAG008_region2_g118	#N/A	#N/A	8583	core_gene	biosynthetic	NRPS	SMCOG1127	condensationdomain-containingprotein	464	1e-140	gene_id=MTG008_ctg2_g118;nRPS_PKS=Domain:CAL_tdomain(55-499).E-value:1e-136.Score:448.2.MatchesaSDomain:nrpspksdomains_ctg2_118_CAL_domain,Domain:PP-binding(620-684).E-value:1.4e-11.Score:36.6.MatchesaSDomain:nrpspksdomains_ctg2_118_PP-binding,Domain:Condensation_LCL(719-1011).E-value:6e-96.Score:312.7.MatchesaSDomain:nrpspksdomains_ctg2_118_Condensation_LCL,Domain:AMP-binding(1191-1584).E-value:…
MAG008	MAG008_region2	NRPS,T1PKS	hybrids NRP/T1PKS	MAG008_region2_g119	#N/A	#N/A	765	accessory_gene	additional_biosynthetic		SMCOG1004	thioesterase	207.6	2.5e-63	gene_id=MTG008_ctg2_g119;nRPS_PKS=Domain:Thioesterase(22-246).E-value:1.2e-38.Score:125.6.MatchesaSDomain:nrpspksdomains_tctg2_119_Thioesterase,type:other;transcript_id=MTG008_ctg2_119;gene_functions=biosynthetic-additional(smcogs)SMCOG1004:thioesterase(Score:207.6%3BE-value:2.5e-63);gene_kind=biosynthetic-additional;transl_table=11;translation=length.254
MAG008	MAG008_region2	NRPS,T1PKS	hybrids NRP/T1PKS	MAG008_region2_g120	#N/A	#N/A	2532	core_gene	biosynthetic	NRPS	SMCOG1002	AMP-dependentsynthetaseandligase	351	1.4e-106	gene_id=MTG008_ctg2_g120;nRPS_PKS=Domain:AMP-binding(247-653).E-value:6.6e-100.Score:326.3.MatchesaSDomain:nrpspksdomains_tctg2_120_AMP-binding,Domain:PCP(766-834).E-value:8.2e-20.Score:62.6.MatchesaSDomain:nrpspksdomains_ctg2_120_PCP,type:NRPS-likeprotein;transcript_id=MTG008_ctg2_120;gene_functions=biosynthetic(rule-based-clusters)NRPS:AMP-binding,biosynthetic-additional(rule-based-clusters)PP-…
MAG008	MAG008_region2	NRPS,T1PKS	hybrids NRP/T1PKS	MAG008_region2_g121	#N/A	#N/A	2397	accessory_gene	other		SMCOG1277	RadicalSAMdomainprotein	275.8	1e-83	gene_id=MTG008_ctg2_g121;transcript_id=MTG008_ctg2_t121;gene_functions=biosynthetic-additional(rule-based-clusters)PF04055,other(smcogs)SMCOG1277:RadicalSAMdomainprotein(Score:275.8%3BE-value:1e-83);gene_kind=biosynthetic-additional;sec_met_domain=PF04055(E-value:5.3e-23%2Cbitscore:76.9%2Cseeds:518%2Ctool:rule-based-clusters);transl_table=11;translation=length.798
MAG008	MAG008_region2	NRPS,T1PKS	hybrids NRP/T1PKS	MAG008_region2_g122	#N/A	#N/A	552	ND							gene_id=MTG008_ctg2_g122;transcript_id=MTG008_ctg2_t122;transl_table=11;translation=length83
MAG008	MAG008_region2	NRPS,T1PKS	hybrids NRP/T1PKS	MAG008_region2_g123	#N/A	#N/A	2190	ND							gene_id=MTG008_ctg2_g123;transcript_id=MTG008_ctg2_t123;transl_table=11;translation=length.729
MAG008	MAG008_region2	NRPS,T1PKS	hybrids NRP/T1PKS	MAG008_region2_g124	#N/A	#N/A	204	ND							gene_id=MTG008_ctg2_g124;transcript_id=MTG008_ctg2_t124;transl_table=11;translation=length.67
MAG008	MAG008_region2	NRPS,T1PKS	hybrids NRP/T1PKS	MAG008_region2_g125	#N/A	#N/A	156	ND							gene_id=MTG008_ctg2_g125;transcript_id=MTG008_ctg2_t125;transl_table=11;translation=length.51
MAG008	MAG008_region2	NRPS,T1PKS	hybrids NRP/T1PKS	MAG008_region2_g126	#N/A	#N/A	1965	ND							gene_id=MTG008_ctg2_g126;transcript_id=MTG008_ctg2_t126;transl_table=11;translation=length.654
MAG008	MAG008_region2	NRPS,T1PKS	hybrids NRP/T1PKS	MAG008_region2_g127	#N/A	#N/A	489	ND							gene_id=MTG008_ctg2_g127;transcript_id=MTG008_ctg2_t127;transl_table=11;translation=length62
MAG008	MAG008_region2	NRPS,T1PKS	hybrids NRP/T1PKS	MAG008_region2_g128	#N/A	#N/A	264	ND							gene_id=MTG008_ctg2_g128;transcript_id=MTG008_ctg2_t128;transl_table=11;translation=length.87
MAG008	MAG008_region2	NRPS,T1PKS	hybrids NRP/T1PKS	MAG008_region2_g129	#N/A	#N/A	1215	ND							gene_id=MTG008_ctg2_g129;nRPS_PKS=Domain:PKS_tDH2(116-331).E-value:3.6e-38.Score:123.0.MatchesaSDomain:nrpspksdomains_ctg2_129_PKS_DH2,type:other;transcript_id=MTG008_ctg2_129;transl_table=11;translation=length.404
MAG008	MAG008_region2	NRPS,T1PKS	hybrids NRP/T1PKS	MAG008_region2_g130	#N/A	#N/A	2355	core_gene	biosynthetic	NRPS	SMCOG1127	condensationdomain-containingprotein	195.8	2.5e-59	gene_id=MTG008_ctg2_g130;nRPS_PKS=Domain:Condensation_tDCL(6-276).E-value:2e-58.Score:189.6.MatchesaSDomain:nrpspksdomains_ctg2_130_Condensation_DCL,type:NRPS-likeprotein;transcript_id=MTG008_ctg2_130;gene_functions=biosynthetic(rule-based-clusters)NRPS:Condensation,biosynthetic-additional(smcogs)SMCOG1127:condensationdomain-containingprotein(Score:195.8%3BE-value:2.5e-59);gene_kind=biosynthetic;…
MAG008	MAG008_region2	NRPS,T1PKS	hybrids NRP/T1PKS	MAG008_region2_g131	#N/A	#N/A	927	accessory_gene	additional_biosynthetic		SMCOG1046	DioxygenaseTauD/TfdA	110.6	1.2e-33	gene_id=MTG008_ctg2_g131;transcript_id=MTG008_ctg2_t131;gene_functions=biosynthetic-additional(smcogs)SMCOG1046:DioxygenaseTauD/TfdA(Score:110.6%3BE-value:1.2e-33);gene_kind=biosynthetic-additional;transl_table=11;translation=length.308
MAG008	MAG008_region2	NRPS,T1PKS	hybrids NRP/T1PKS	MAG008_region2_g132	#N/A	#N/A	507	ND							gene_id=MTG008_ctg2_g132;transcript_id=MTG008_ctg2_t132;transl_table=11;translation=length68
MAG008	MAG008_region2	NRPS,T1PKS	hybrids NRP/T1PKS	MAG008_region2_g133	#N/A	#N/A	2292	ND							gene_id=MTG008_ctg2_g133;transcript_id=MTG008_ctg2_t133;transl_table=11;translation=length.763
MAG008	MAG008_region2	NRPS,T1PKS	hybrids NRP/T1PKS	MAG008_region2_g134	#N/A	#N/A	1689	accessory_gene	additional_biosynthetic		SMCOG1045	glycosyltransferasegroup1	110	2.6e-33	gene_id=MTG008_ctg2_g134;transcript_id=MTG008_ctg2_t134;gene_functions=biosynthetic-additional(rule-based-clusters)Glycos_transf_1,biosynthetic-additional(smcogs)SMCOG1045:glycosyltransferasegroup1(Score:110%3BE-value:2.6e-33);gene_kind=biosynthetic-additional;sec_met_domain=Glycos_transf_1(E-value:7e-32%2Cbitscore:105%2Cseeds:63%2Ctool:rule-based-clusters);transl_table=11;translation=length.562
MAG008	MAG008_region2	NRPS,T1PKS	hybrids NRP/T1PKS	MAG008_region2_g135	#N/A	#N/A	1818	core_gene	biosynthetic	NRPS	SMCOG1002	AMP-dependentsynthetaseandligase	341.2	1.4e-103	gene_id=MTG008_ctg2_g135;nRPS_PKS=Domain:AMP-binding(8-422).E-value:1e-96.Score:315.8.MatchesaSDomain:nrpspksdomains_tctg2_135_AMP-binding,Domain:PCP(536-601).E-value:2.5e-17.Score:54.6.MatchesaSDomain:nrpspksdomains_ctg2_135_PCP,type:NRPS-likeprotein;transcript_id=MTG008_ctg2_135;gene_functions=biosynthetic(rule-based-clusters)NRPS:AMP-binding,biosynthetic-additional(rule-based-clusters)PP-bindi…
MAG008	MAG008_region2	NRPS,T1PKS	hybrids NRP/T1PKS	MAG008_region2_g136	#N/A	#N/A	573	ND							gene_id=MTG008_ctg2_g136;transcript_id=MTG008_ctg2_t136;transl_table=11;translation=length90
MAG008	MAG008_region2	NRPS,T1PKS	hybrids NRP/T1PKS	MAG008_region2_g137	#N/A	#N/A	2418	ND							gene_id=MTG008_ctg2_g137;transcript_id=MTG008_ctg2_t137;transl_table=11;translation=length.805
MAG008	MAG008_region2	NRPS,T1PKS	hybrids NRP/T1PKS	MAG008_region2_g138	#N/A	#N/A	132	ND							gene_id=MTG008_ctg2_g138;transcript_id=MTG008_ctg2_t138;transl_table=11;translation=length.43
MAG008	MAG008_region2	NRPS,T1PKS	hybrids NRP/T1PKS	MAG008_region2_g139	#N/A	#N/A	1395	core_gene	biosynthetic	NRPS	SMCOG1127	condensationdomain-containingprotein	330.8	2.6e-100	gene_id=MTG008_ctg2_g139;nRPS_PKS=Domain:NRPS-COM_tNterm(0-30).E-value:1e-10.Score:32.4.MatchesaSDomain:nrpspksdomains_ctg2_139_NRPS-COM_Nterm,Domain:Condensation_DCL(9-310).E-value:5e-102.Score:332.8.MatchesaSDomain:nrpspksdomains_ctg2_139_Condensation_DCL,type:NRPS-likeprotein;transcript_id=MTG008_ctg2_139;gene_functions=biosynthetic(rule-based-clusters)NRPS:Condensation,biosynthetic-additional…
MAG008	MAG008_region2	NRPS,T1PKS	hybrids NRP/T1PKS	MAG008_region2_g140	#N/A	#N/A	1869	accessory_gene	additional_biosynthetic		SMCOG1177	asparaginesynthase(glutamine-hydrolyzing)	655.7	1.2e-198	gene_id=MTG008_ctg2_g140;transcript_id=MTG008_ctg2_t140;gene_functions=biosynthetic-additional(rule-based-clusters)Asn_synthase,biosynthetic-additional(rule-based-clusters)GATase_7,biosynthetic-additional(smcogs)SMCOG1177:asparaginesynthase(glutamine-hydrolyzing)(Score:655.7%3BE-value:1.2e-198);gene_kind=biosynthetic-additional;sec_met_domain=Asn_synthase(E-value:9.2e-81%2Cbitscore:266.9%2Cseeds:…
MAG008	MAG008_region2	NRPS,T1PKS	hybrids NRP/T1PKS	MAG008_region2_g141	#N/A	#N/A	3165	core_gene	biosynthetic	NRPS	SMCOG1002	AMP-dependentsynthetaseandligase	283.2	5.3e-86	gene_id=MTG008_ctg2_g141;nRPS_PKS=Domain:AMP-binding(19-429).E-value:2.8e-78.Score:255.MatchesaSDomain:nrpspksdomains_tctg2_141_AMP-binding,Domain:PCP(537-605).E-value:1.3e-22.Score:71.6.MatchesaSDomain:nrpspksdomains_ctg2_141_PCP,Domain:Condensation_LCL(624-925).E-value:1.9e-104.Score:340.6.MatchesaSDomain:nrpspksdomains_ctg2_141_Condensation_LCL,type:NRPS;transcript_id=MTG008_ctg2_141;gene_func…
MAG008	MAG008_region2	NRPS,T1PKS	hybrids NRP/T1PKS	MAG008_region2_g142	#N/A	#N/A	3207	core_gene	biosynthetic	NRPS	SMCOG1002	AMP-dependentsynthetaseandligase	301	2.2e-91	gene_id=MTG008_ctg2_g142;nRPS_PKS=Domain:AMP-binding(9-419).E-value:5e-84.Score:274.0.MatchesaSDomain:nrpspksdomains_tctg2_142_AMP-binding,Domain:PCP(526-594).E-value:4.9e-23.Score:72.9.MatchesaSDomain:nrpspksdomains_ctg2_142_PCP,Domain:Condensation_LCL(613-914).E-value:1e-104.Score:341.4.MatchesaSDomain:nrpspksdomains_ctg2_142_Condensation_LCL,type:NRPS;transcript_id=MTG008_ctg2_142;gene_functio…
MAG008	MAG008_region2	NRPS,T1PKS	hybrids NRP/T1PKS	MAG008_region2_g143	#N/A	#N/A	3180	core_gene	biosynthetic	NRPS	SMCOG1002	AMP-dependentsynthetaseandligase	292.9	6.2e-89	gene_id=MTG008_ctg2_g143;nRPS_PKS=Domain:AMP-binding(9-419).E-value:8.7e-84.Score:273.2.MatchesaSDomain:nrpspksdomains_tctg2_143_AMP-binding,Domain:PCP(526-594).E-value:1.6e-21.Score:68.MatchesaSDomain:nrpspksdomains_ctg2_143_PCP,Domain:Condensation_LCL(613-914).E-value:5.9e-103.Score:335.7.MatchesaSDomain:nrpspksdomains_ctg2_143_Condensation_LCL,type:NRPS;transcript_id=MTG008_ctg2_143;gene_funct…
MAG008	MAG008_region2	NRPS,T1PKS	hybrids NRP/T1PKS	MAG008_region2_g144	#N/A	#N/A	975	accessory_gene	additional_biosynthetic		SMCOG1046	DioxygenaseTauD/TfdA	351.3	6.5e-107	gene_id=MTG008_ctg2_g144;transcript_id=MTG008_ctg2_t144;gene_functions=biosynthetic-additional(smcogs)SMCOG1046:DioxygenaseTauD/TfdA(Score:351.3%3BE-value:6.5e-107);gene_kind=biosynthetic-additional;transl_table=11;translation=length.324
MAG008	MAG008_region2	NRPS,T1PKS	hybrids NRP/T1PKS	MAG008_region2_g145	#N/A	#N/A	4983	core_gene	biosynthetic	NRPS	SMCOG1127	condensationdomain-containingprotein	423.7	1.7e-128	gene_id=MTG008_ctg2_g145;nRPS_PKS=Domain:AMP-binding(10-431).E-value:1e-87.Score:286.0.MatchesaSDomain:nrpspksdomains_tctg2_145_AMP-binding,Domain:PCP(538-606).E-value:4e-22.Score:70.0.MatchesaSDomain:nrpspksdomains_ctg2_145_PCP,Domain:Condensation_LCL(625-926).E-value:1.2e-110.Score:361.0.MatchesaSDomain:nrpspksdomains_ctg2_145_Condensation_LCL,Domain:AMP-binding(1092-1473).E-value:1e-100.Score:…
MAG008	MAG008_region2	NRPS,T1PKS	hybrids NRP/T1PKS	MAG008_region2_g146	#N/A	#N/A	1857	ND							gene_id=MTG008_ctg2_g146;transcript_id=MTG008_ctg2_t146;transl_table=11;translation=length.618
MAG008	MAG008_region2	NRPS,T1PKS	hybrids NRP/T1PKS	MAG008_region2_g147	#N/A	#N/A	2199	ND							gene_id=MTG008_ctg2_g147;transcript_id=MTG008_ctg2_t147;transl_table=11;translation=length.732
MAG008	MAG008_region2	NRPS,T1PKS	hybrids NRP/T1PKS	MAG008_region2_g148	#N/A	#N/A	2178	ND							gene_id=MTG008_ctg2_g148;transcript_id=MTG008_ctg2_t148;transl_table=11;translation=length.725
MAG008	MAG008_region2	NRPS,T1PKS	hybrids NRP/T1PKS	MAG008_region2_g149	#N/A	#N/A	1659	accessory_gene	other		SMCOG1277	RadicalSAMdomainprotein	345.5	7.7e-105	gene_id=MTG008_ctg2_g149;transcript_id=MTG008_ctg2_t149;gene_functions=biosynthetic-additional(rule-based-clusters)PF04055,other(smcogs)SMCOG1277:RadicalSAMdomainprotein(Score:345.5%3BE-value:7.7e-105);gene_kind=biosynthetic-additional;sec_met_domain=PF04055(E-value:1.6e-23%2Cbitscore:78.6%2Cseeds:518%2Ctool:rule-based-clusters);transl_table=11;translation=length.552
MAG008	MAG008_region2	NRPS,T1PKS	hybrids NRP/T1PKS	MAG008_region2_g150	#N/A	#N/A	1113	ND							gene_id=MTG008_ctg2_g150;transcript_id=MTG008_ctg2_t150;transl_table=11;translation=length.370
MAG008	MAG008_region2	NRPS,T1PKS	hybrids NRP/T1PKS	MAG008_region2_g151	#N/A	#N/A	1005	ND							gene_id=MTG008_ctg2_g151;transcript_id=MTG008_ctg2_t151;transl_table=11;translation=length.334
MAG008	MAG008_region2	NRPS,T1PKS	hybrids NRP/T1PKS	MAG008_region2_g152	#N/A	#N/A	855	ND							gene_id=MTG008_ctg2_g152;transcript_id=MTG008_ctg2_t152;transl_table=11;translation=length.284
MAG008	MAG008_region2	NRPS,T1PKS	hybrids NRP/T1PKS	MAG008_region2_g153	#N/A	#N/A	786	ND							gene_id=MTG008_ctg2_g153;transcript_id=MTG008_ctg2_t153;transl_table=11;translation=length.261
MAG008	MAG008_region2	NRPS,T1PKS	hybrids NRP/T1PKS	MAG008_region2_g154	#N/A	#N/A	13707	core_gene	biosynthetic	NRPS	SMCOG1127	condensationdomain-containingprotein	409.3	4e-124	gene_id=MTG008_ctg2_g154;nRPS_PKS=Domain:Condensation_tLCL(53-355).E-value:3.4e-108.Score:352.9.MatchesaSDomain:nrpspksdomains_ctg2_154_Condensation_LCL,Domain:AMP-binding(518-920).E-value:6.9e-100.Score:326.2.MatchesaSDomain:nrpspksdomains_ctg2_154_AMP-binding,Domain:PCP(1030-1098).E-value:3.9e-27.Score:86.MatchesaSDomain:nrpspksdomains_ctg2_154_PCP,Domain:Condensation_LCL(1117-1418).E-value:8e-…
MAG008	MAG008_region2	NRPS,T1PKS	hybrids NRP/T1PKS	MAG008_region2_g155	#N/A	#N/A	1707	accessory_gene	transport		SMCOG1288	ABCtransporterrelatedprotein	141.4	6.3e-43	gene_id=MTG008_ctg2_g155;transcript_id=MTG008_ctg2_t155;gene_functions=transport(smcogs)SMCOG1288:ABCtransporterrelatedprotein(Score:141.4%3BE-value:6.3e-43);gene_kind=transport;transl_table=11;translation=length.568
MAG008	MAG008_region2	NRPS,T1PKS	hybrids NRP/T1PKS	MAG008_region2_g156	#N/A	#N/A	2463	ND							gene_id=MTG008_ctg2_g156;transcript_id=MTG008_ctg2_t156;transl_table=11;translation=length.820
MAG008	MAG008_region2	NRPS,T1PKS	hybrids NRP/T1PKS	MAG008_region2_g157	#N/A	#N/A	1749	ND							gene_id=MTG008_ctg2_g157;transcript_id=MTG008_ctg2_t157;transl_table=11;translation=length.582
MAG008	MAG008_region2	NRPS,T1PKS	hybrids NRP/T1PKS	MAG008_region2_g158	#N/A	#N/A	3216	accessory_gene	additional_biosynthetic		SMCOG1090	acetyl-CoAcarboxylasebiotincarboxylase	55	8.6e-17	gene_id=MTG008_ctg2_g158;transcript_id=MTG008_ctg2_t158;gene_functions=biosynthetic-additional(rule-based-clusters)ATP-grasp,biosynthetic-additional(smcogs)SMCOG1090:acetyl-CoAcarboxylasebiotincarboxylase(Score:55%3BE-value:8.6e-17);gene_kind=biosynthetic-additional;sec_met_domain=ATP-grasp(E-value:7.7e-09%2Cbitscore:30.0%2Cseeds:20%2Ctool:rule-based-clusters);transl_table=11;translation=length071
MAG008	MAG008_region2	NRPS,T1PKS	hybrids NRP/T1PKS	MAG008_region2_g159	#N/A	#N/A	1146	accessory_gene	additional_biosynthetic		rule-based				gene_id=MTG008_ctg2_g159;transcript_id=MTG008_ctg2_t159;gene_functions=biosynthetic-additional(rule-based-clusters)Fer4_12;gene_kind=biosynthetic-additional;sec_met_domain=Fer4_12(E-value:1.4e-06%2Cbitscore:23.4%2Cseeds:84%2Ctool:rule-based-clusters);transl_table=11;translation=length.381
MAG008	MAG008_region2	NRPS,T1PKS	hybrids NRP/T1PKS	MAG008_region2_g160	#N/A	#N/A	1284	ND							gene_id=MTG008_ctg2_g160;transcript_id=MTG008_ctg2_t160;transl_table=11;translation=length.427
MAG008	MAG008_region2	NRPS,T1PKS	hybrids NRP/T1PKS	MAG008_region2_g161	#N/A	#N/A	1653	accessory_gene	other		SMCOG1277	RadicalSAMdomainprotein	278.8	1.3e-84	gene_id=MTG008_ctg2_g161;transcript_id=MTG008_ctg2_t161;gene_functions=biosynthetic-additional(rule-based-clusters)PF04055,other(smcogs)SMCOG1277:RadicalSAMdomainprotein(Score:278.8%3BE-value:1.3e-84);gene_kind=biosynthetic-additional;sec_met_domain=PF04055(E-value:1.8e-23%2Cbitscore:78.4%2Cseeds:518%2Ctool:rule-based-clusters);transl_table=11;translation=length.550
MAG008	MAG008_region2	NRPS,T1PKS	hybrids NRP/T1PKS	MAG008_region2_g162	#N/A	#N/A	585	accessory_gene	additional_biosynthetic		SMCOG1009	mbtH-likeprotein	87.2	7.5e-27	gene_id=MTG008_ctg2_g162;transcript_id=MTG008_ctg2_t162;gene_functions=biosynthetic-additional(smcogs)SMCOG1009:mbtH-likeprotein(Score:87.2%3BE-value:7.5e-27);gene_kind=biosynthetic-additional;transl_table=11;translation=length94
MAG008	MAG008_region2	NRPS,T1PKS	hybrids NRP/T1PKS	MAG008_region2_g163	#N/A	#N/A	780	accessory_gene	additional_biosynthetic		SMCOG1004	thioesterase	260	2.4e-79	gene_id=MTG008_ctg2_g163;nRPS_PKS=Domain:Thioesterase(25-249).E-value:7.6e-48.Score:155.6.MatchesaSDomain:nrpspksdomains_tctg2_163_Thioesterase,type:other;transcript_id=MTG008_ctg2_163;gene_functions=biosynthetic-additional(smcogs)SMCOG1004:thioesterase(Score:260%3BE-value:2.4e-79);gene_kind=biosynthetic-additional;transl_table=11;translation=length.259
MAG008	MAG008_region2	NRPS,T1PKS	hybrids NRP/T1PKS	MAG008_region2_g164	#N/A	#N/A	2316	ND							gene_id=MTG008_ctg2_g164;transcript_id=MTG008_ctg2_t164;transl_table=11;translation=length.771
MAG008	MAG008_region2	NRPS,T1PKS	hybrids NRP/T1PKS	MAG008_region2_g165	#N/A	#N/A	531	ND							gene_id=MTG008_ctg2_g165;transcript_id=MTG008_ctg2_t165;transl_table=11;translation=length76
MAG008	MAG008_region2	NRPS,T1PKS	hybrids NRP/T1PKS	MAG008_region2_g166	#N/A	#N/A	849	ND							gene_id=MTG008_ctg2_g166;transcript_id=MTG008_ctg2_t166;transl_table=11;translation=length.282
MAG008	MAG008_region2	NRPS,T1PKS	hybrids NRP/T1PKS	MAG008_region2_g95	#N/A	#N/A	393	ND							gene_id=MTG008_ctg2_g95;transcript_id=MTG008_ctg2_t95;transl_table=11;translation=length30
MAG008	MAG008_region2	NRPS,T1PKS	hybrids NRP/T1PKS	MAG008_region2_g96	#N/A	#N/A	816	ND							gene_id=MTG008_ctg2_g96;transcript_id=MTG008_ctg2_t96;transl_table=11;translation=length.271
MAG008	MAG008_region2	NRPS,T1PKS	hybrids NRP/T1PKS	MAG008_region2_g97	#N/A	#N/A	606	ND							gene_id=MTG008_ctg2_g97;transcript_id=MTG008_ctg2_t97;transl_table=11;translation=length.201
MAG008	MAG008_region2	NRPS,T1PKS	hybrids NRP/T1PKS	MAG008_region2_g98	#N/A	#N/A	363	ND							gene_id=MTG008_ctg2_g98;transcript_id=MTG008_ctg2_t98;transl_table=11;translation=length20
MAG008	MAG008_region2	NRPS,T1PKS	hybrids NRP/T1PKS	MAG008_region2_g99	#N/A	#N/A	825	ND							gene_id=MTG008_ctg2_g99;transcript_id=MTG008_ctg2_t99;transl_table=11;translation=length.274
MAG008	MAG008_region7	NRPS-like	NRP	MAG008_region7_g58	1839	4463	2625	ND							gene_id=MTG008_ctg7_g58;transcript_id=MTG008_ctg7_t58;transl_table=11;translation=length.874
MAG008	MAG008_region7	NRPS-like	NRP	MAG008_region7_g59	4545	5141	597	ND							gene_id=MTG008_ctg7_g59;transcript_id=MTG008_ctg7_t59;transl_table=11;translation=length98
MAG008	MAG008_region7	NRPS-like	NRP	MAG008_region7_g60	5242	5754	513	ND							gene_id=MTG008_ctg7_g60;transcript_id=MTG008_ctg7_t60;transl_table=11;translation=length70
MAG008	MAG008_region7	NRPS-like	NRP	MAG008_region7_g61	5730	6050	321	ND							gene_id=MTG008_ctg7_g61;transcript_id=MTG008_ctg7_t61;transl_table=11;translation=length06
MAG008	MAG008_region7	NRPS-like	NRP	MAG008_region7_g62	6101	6571	471	ND							gene_id=MTG008_ctg7_g62;transcript_id=MTG008_ctg7_t62;transl_table=11;translation=length56
MAG008	MAG008_region7	NRPS-like	NRP	MAG008_region7_g63	6663	9080	2418	accessory_gene	additional_biosynthetic		SMCOG1293	aldehydeoxidaseandxanthinedehydrogenase	700.7	4e-212	gene_id=MTG008_ctg7_g63;transcript_id=MTG008_ctg7_t63;gene_functions=biosynthetic-additional(smcogs)SMCOG1293:aldehydeoxidaseandxanthinedehydrogenase(Score:700.7%3BE-value:4e-212);gene_kind=biosynthetic-additional;transl_table=11;translation=length.805
MAG008	MAG008_region7	NRPS-like	NRP	MAG008_region7_g64	9061	9921	861	ND							gene_id=MTG008_ctg7_g64;transcript_id=MTG008_ctg7_t64;transl_table=11;translation=length.286
MAG008	MAG008_region7	NRPS-like	NRP	MAG008_region7_g65	10021	10479	459	ND							gene_id=MTG008_ctg7_g65;nRPS_PKS=Domain:Polyketide_tcyc2(2-133).E-value:3.9e-08.Score:25.6.MatchesaSDomain:nrpspksdomains_ctg7_65_Polyketide_cyc2,type:other;transcript_id=MTG008_ctg7_65;transl_table=11;translation=length52
MAG008	MAG008_region7	NRPS-like	NRP	MAG008_region7_g66	10549	12174	1626	accessory_gene	additional_biosynthetic		SMCOG1172	methionineaminopeptidase	247.8	3e-75	gene_id=MTG008_ctg7_g66;transcript_id=MTG008_ctg7_t66;gene_functions=biosynthetic-additional(smcogs)SMCOG1172:methionineaminopeptidase(Score:247.8%3BE-value:3e-75);gene_kind=biosynthetic-additional;transl_table=11;translation=length.541
MAG008	MAG008_region7	NRPS-like	NRP	MAG008_region7_g67	12240	13820	1581	accessory_gene	regulatory		SMCOG1030	serine/threonineproteinkinase	237.2	3.6e-72	gene_id=MTG008_ctg7_g67;transcript_id=MTG008_ctg7_t67;gene_functions=biosynthetic-additional(rule-based-clusters)Pkinase,regulatory(smcogs)SMCOG1030:serine/threonineproteinkinase(Score:237.2%3BE-value:3.6e-72);gene_kind=regulatory;sec_met_domain=Pkinase(E-value:1.5e-44%2Cbitscore:144.6%2Cseeds:54%2Ctool:rule-based-clusters);transl_table=11;translation=length.526
MAG008	MAG008_region7	NRPS-like	NRP	MAG008_region7_g68	13894	16773	2880	ND							gene_id=MTG008_ctg7_g68;transcript_id=MTG008_ctg7_t68;transl_table=11;translation=length.959
MAG008	MAG008_region7	NRPS-like	NRP	MAG008_region7_g69	16782	17591	810	ND							gene_id=MTG008_ctg7_g69;transcript_id=MTG008_ctg7_t69;transl_table=11;translation=length.269
MAG008	MAG008_region7	NRPS-like	NRP	MAG008_region7_g70	17738	18400	663	ND							gene_id=MTG008_ctg7_g70;transcript_id=MTG008_ctg7_t70;transl_table=11;translation=length.220
MAG008	MAG008_region7	NRPS-like	NRP	MAG008_region7_g71	18400	19998	1599	ND							gene_id=MTG008_ctg7_g71;transcript_id=MTG008_ctg7_t71;transl_table=11;translation=length.532
MAG008	MAG008_region7	NRPS-like	NRP	MAG008_region7_g72	20001	24404	4404	core_gene	biosynthetic	NRPS-like	SMCOG1141	acyltransferase	84	1.5e-25	gene_id=MTG008_ctg7_g72;nRPS_PKS=Domain:NAD_tbinding_4(17-353).E-value:1.8e-58.Score:189.3.MatchesaSDomain:nrpspksdomains_ctg7_72_NAD_binding_4,Domain:AMP-binding(562-998).E-value:8.9e-98.Score:319.3.MatchesaSDomain:nrpspksdomains_ctg7_72_AMP-binding,Domain:PP-binding(1127-1190).E-value:1.5e-09.Score:30.MatchesaSDomain:nrpspksdomains_ctg7_72_PP-binding,type:NRPS-likeprotein;transcript_id=MTG008_c…
MAG008	MAG008_region7	NRPS-like	NRP	MAG008_region7_g73	24441	25496	1056	accessory_gene	additional_biosynthetic		SMCOG1010	NAD-dependentepimerase/dehydratase	162.3	3e-49	gene_id=MTG008_ctg7_g73;nRPS_PKS=Domain:NAD_tbinding_4(21-206).E-value:3e-12.Score:37.9.MatchesaSDomain:nrpspksdomains_ctg7_73_NAD_binding_4,type:other;transcript_id=MTG008_ctg7_73;gene_functions=biosynthetic-additional(rule-based-clusters)Polysacc_synt_2,biosynthetic-additional(smcogs)SMCOG1010:NAD-dependentepimerase/dehydratase(Score:162.3%3BE-value:3e-49);gene_kind=biosynthetic-additional;sec_…
MAG008	MAG008_region7	NRPS-like	NRP	MAG008_region7_g74	25637	27781	2145	ND							gene_id=MTG008_ctg7_g74;transcript_id=MTG008_ctg7_t74;transl_table=11;translation=length.714
MAG009	MAG009_region1	NRPS-like	NRP	MAG009_region1_g133	546	1478	933	ND							gene_id=MTG009_ctg1_g133;transcript_id=MTG009_ctg1_t133;transl_table=11;translation=length.310
MAG009	MAG009_region1	NRPS-like	NRP	MAG009_region1_g134	1660	2493	834	ND							gene_id=MTG009_ctg1_g134;transcript_id=MTG009_ctg1_t134;transl_table=11;translation=length.277
MAG009	MAG009_region1	NRPS-like	NRP	MAG009_region1_g135	2490	3581	1092	accessory_gene	transport		SMCOG1000	ABCtransporterATP-bindingprotein	204.6	2.9e-62	gene_id=MTG009_ctg1_g135;transcript_id=MTG009_ctg1_t135;gene_functions=transport(smcogs)SMCOG1000:ABCtransporterATP-bindingprotein(Score:204.6%3BE-value:2.9e-62);gene_kind=transport;transl_table=11;translation=length.363
MAG009	MAG009_region1	NRPS-like	NRP	MAG009_region1_g136	3644	4459	816	accessory_gene	transport		SMCOG1085	binding-protein-dependenttransportsystems	307.3	1.2e-93	gene_id=MTG009_ctg1_g136;transcript_id=MTG009_ctg1_t136;gene_functions=transport(smcogs)SMCOG1085:binding-protein-dependenttransportsystems(Score:307.3%3BE-value:1.2e-93);gene_kind=transport;transl_table=11;translation=length.271
MAG009	MAG009_region1	NRPS-like	NRP	MAG009_region1_g137	4561	5553	993	accessory_gene	transport		SMCOG1118	binding-protein-dependenttransportsystems	330.8	1.2e-100	gene_id=MTG009_ctg1_g137;transcript_id=MTG009_ctg1_t137;gene_functions=transport(smcogs)SMCOG1118:binding-protein-dependenttransportsystems(Score:330.8%3BE-value:1.2e-100);gene_kind=transport;transl_table=11;translation=length.330
MAG009	MAG009_region1	NRPS-like	NRP	MAG009_region1_g138	5877	6554	678	accessory_gene	additional_biosynthetic		SMCOG1089	methyltransferase	101.5	8.5e-31	gene_id=MTG009_ctg1_g138;transcript_id=MTG009_ctg1_t138;gene_functions=biosynthetic-additional(smcogs)SMCOG1089:methyltransferase(Score:101.5%3BE-value:8.5e-31);gene_kind=biosynthetic-additional;transl_table=11;translation=length.225
MAG009	MAG009_region1	NRPS-like	NRP	MAG009_region1_g139	6681	8069	1389	accessory_gene	additional_biosynthetic		rule-based				gene_id=MTG009_ctg1_g139;transcript_id=MTG009_ctg1_t139;gene_functions=biosynthetic-additional(rule-based-clusters)Peptidase_M16,biosynthetic-additional(rule-based-clusters)Peptidase_M16_C;gene_kind=biosynthetic-additional;sec_met_domain=Peptidase_M16(E-value:4.6e-08%2Cbitscore:27.4%2Cseeds:24%2Ctool:rule-based-clusters),Peptidase_M16_C(E-value:1.3e-11%2Cbitscore:39.0%2Cseeds:139%2Ctool:rule-base…
MAG009	MAG009_region1	NRPS-like	NRP	MAG009_region1_g140	8393	9772	1380	ND							gene_id=MTG009_ctg1_g140;transcript_id=MTG009_ctg1_t140;transl_table=11;translation=length.459
MAG009	MAG009_region1	NRPS-like	NRP	MAG009_region1_g141	9870	11072	1203	accessory_gene	additional_biosynthetic		SMCOG1019	aminotransferase	292	1e-88	gene_id=MTG009_ctg1_g141;nRPS_PKS=Domain:Aminotran_t1_2(38-391).E-value:2.6e-67.Score:219.2.MatchesaSDomain:nrpspksdomains_ctg1_141_Aminotran_1_2,type:other;transcript_id=MTG009_ctg1_141;gene_functions=biosynthetic-additional(rule-based-clusters)DegT_DnrJ_EryC1,biosynthetic-additional(smcogs)SMCOG1019:aminotransferase(Score:292%3BE-value:1e-88);gene_kind=biosynthetic-additional;sec_met_domain=Deg…
MAG009	MAG009_region1	NRPS-like	NRP	MAG009_region1_g142	11069	11413	345	ND							gene_id=MTG009_ctg1_g142;transcript_id=MTG009_ctg1_t142;transl_table=11;translation=length14
MAG009	MAG009_region1	NRPS-like	NRP	MAG009_region1_g143	11537	12031	495	ND							gene_id=MTG009_ctg1_g143;transcript_id=MTG009_ctg1_t143;transl_table=11;translation=length64
MAG009	MAG009_region1	NRPS-like	NRP	MAG009_region1_g144	12429	15995	3567	ND							gene_id=MTG009_ctg1_g144;transcript_id=MTG009_ctg1_t144;transl_table=11;translation=length188
MAG009	MAG009_region1	NRPS-like	NRP	MAG009_region1_g145	16213	17031	819	accessory_gene	additional_biosynthetic		SMCOG1141	acyltransferase	57	2.7e-17	gene_id=MTG009_ctg1_g145;transcript_id=MTG009_ctg1_t145;gene_functions=biosynthetic-additional(smcogs)SMCOG1141:acyltransferase(Score:57%3BE-value:2.7e-17);gene_kind=biosynthetic-additional;transl_table=11;translation=length.272
MAG009	MAG009_region1	NRPS-like	NRP	MAG009_region1_g146	17035	18117	1083	ND							gene_id=MTG009_ctg1_g146;transcript_id=MTG009_ctg1_t146;transl_table=11;translation=length.360
MAG009	MAG009_region1	NRPS-like	NRP	MAG009_region1_g147	18259	18762	504	ND							gene_id=MTG009_ctg1_g147;transcript_id=MTG009_ctg1_t147;transl_table=11;translation=length67
MAG009	MAG009_region1	NRPS-like	NRP	MAG009_region1_g148	18804	19910	1107	accessory_gene	additional_biosynthetic		SMCOG1010	NAD-dependentepimerase/dehydratase	164.8	5.2e-50	gene_id=MTG009_ctg1_g148;nRPS_PKS=Domain:NAD_tbinding_4(88-224).E-value:1.6e-09.Score:29.0.MatchesaSDomain:nrpspksdomains_ctg1_148_NAD_binding_4,type:other;transcript_id=MTG009_ctg1_148;gene_functions=biosynthetic-additional(rule-based-clusters)Polysacc_synt_2,biosynthetic-additional(rule-based-clusters)RmlD_sub_bind,biosynthetic-additional(smcogs)SMCOG1010:NAD-dependentepimerase/dehydratase(Scor…
MAG009	MAG009_region1	NRPS-like	NRP	MAG009_region1_g149	20001	24407	4407	core_gene	biosynthetic	NRPS-like	SMCOG1002	AMP-dependentsynthetaseandligase	345.5	6.9e-105	gene_id=MTG009_ctg1_g149;nRPS_PKS=Domain:NAD_tbinding_4(17-353).E-value:1.9e-58.Score:189.2.MatchesaSDomain:nrpspksdomains_ctg1_149_NAD_binding_4,Domain:AMP-binding(562-1000).E-value:9.8e-97.Score:315.8.MatchesaSDomain:nrpspksdomains_ctg1_149_AMP-binding,Domain:PP-binding(1129-1193).E-value:1e-12.Score:40.MatchesaSDomain:nrpspksdomains_ctg1_149_PP-binding,type:NRPS-likeprotein;transcript_id=MTG00…
MAG009	MAG009_region1	NRPS-like	NRP	MAG009_region1_g150	24416	24622	207	ND							gene_id=MTG009_ctg1_g150;transcript_id=MTG009_ctg1_t150;transl_table=11;translation=length.68
MAG009	MAG009_region1	NRPS-like	NRP	MAG009_region1_g151	24690	26288	1599	ND							gene_id=MTG009_ctg1_g151;transcript_id=MTG009_ctg1_t151;transl_table=11;translation=length.532
MAG009	MAG009_region1	NRPS-like	NRP	MAG009_region1_g152	26360	27022	663	ND							gene_id=MTG009_ctg1_g152;transcript_id=MTG009_ctg1_t152;transl_table=11;translation=length.220
MAG009	MAG009_region1	NRPS-like	NRP	MAG009_region1_g153	27160	27966	807	ND							gene_id=MTG009_ctg1_g153;transcript_id=MTG009_ctg1_t153;transl_table=11;translation=length.268
MAG009	MAG009_region1	NRPS-like	NRP	MAG009_region1_g154	27996	29060	1065	accessory_gene	additional_biosynthetic		SMCOG1001	short-chaindehydrogenase/reductaseSDR	221.9	1.5e-67	gene_id=MTG009_ctg1_g154;nRPS_PKS=Domain:PKS_tKR(37-208).E-value:2e-18.Score:58.7.MatchesaSDomain:nrpspksdomains_ctg1_154_PKS_KR,type:other;transcript_id=MTG009_ctg1_154;gene_functions=biosynthetic-additional(rule-based-clusters)adh_short,biosynthetic-additional(smcogs)SMCOG1001:short-chaindehydrogenase/reductaseSDR(Score:221.9%3BE-value:1.5e-67);gene_kind=biosynthetic-additional;sec_met_domain=a…
MAG009	MAG009_region1	NRPS-like	NRP	MAG009_region1_g155	29070	29903	834	accessory_gene	additional_biosynthetic		SMCOG1101	phosphoglyceratemutase	112.2	4e-34	gene_id=MTG009_ctg1_g155;transcript_id=MTG009_ctg1_t155;gene_functions=biosynthetic-additional(smcogs)SMCOG1101:phosphoglyceratemutase(Score:112.2%3BE-value:4e-34);gene_kind=biosynthetic-additional;transl_table=11;translation=length.277
MAG009	MAG009_region1	NRPS-like	NRP	MAG009_region1_g156	29955	30902	948	ND							gene_id=MTG009_ctg1_g156;transcript_id=MTG009_ctg1_t156;transl_table=11;translation=length.315
MAG009	MAG009_region1	NRPS-like	NRP	MAG009_region1_g157	30968	31702	735	ND							gene_id=MTG009_ctg1_g157;transcript_id=MTG009_ctg1_t157;transl_table=11;translation=length.244
MAG009	MAG009_region1	NRPS-like	NRP	MAG009_region1_g158	31711	32877	1167	accessory_gene	additional_biosynthetic		SMCOG1066	alpha/betahydrolasedomain-containingprotein	103.5	2e-31	gene_id=MTG009_ctg1_g158;transcript_id=MTG009_ctg1_t158;gene_functions=biosynthetic-additional(rule-based-clusters)Peptidase_S9,biosynthetic-additional(smcogs)SMCOG1066:alpha/betahydrolasedomain-containingprotein(Score:103.5%3BE-value:2e-31);gene_kind=biosynthetic-additional;sec_met_domain=Peptidase_S9(E-value:2.5e-08%2Cbitscore:27.8%2Cseeds:64%2Ctool:rule-based-clusters);transl_table=11;translat…
MAG009	MAG009_region1	NRPS-like	NRP	MAG009_region1_g159	32910	34178	1269	ND							gene_id=MTG009_ctg1_g159;transcript_id=MTG009_ctg1_t159;transl_table=11;translation=length.422
MAG009	MAG009_region1	NRPS-like	NRP	MAG009_region1_g160	34207	35625	1419	accessory_gene	other		SMCOG1285	ferredoxinfdxC	53	4.3e-16	gene_id=MTG009_ctg1_g160;transcript_id=MTG009_ctg1_t160;gene_functions=other(smcogs)SMCOG1285:ferredoxinfdxC(Score:53%3BE-value:4.3e-16);gene_kind=other;transl_table=11;translation=length.472
MAG009	MAG009_region1	NRPS-like	NRP	MAG009_region1_g161	35782	36651	870	accessory_gene	additional_biosynthetic		SMCOG1294	Nitrilase/cyanidehydrataseandapolipoprotein	221.6	1.9e-67	gene_id=MTG009_ctg1_g161;transcript_id=MTG009_ctg1_t161;gene_functions=biosynthetic-additional(smcogs)SMCOG1294:Nitrilase/cyanidehydrataseandapolipoprotein(Score:221.6%3BE-value:1.9e-67);gene_kind=biosynthetic-additional;transl_table=11;translation=length.289
MAG009	MAG009_region1	NRPS-like	NRP	MAG009_region1_g162	36734	38257	1524	ND							gene_id=MTG009_ctg1_g162;transcript_id=MTG009_ctg1_t162;transl_table=11;translation=length.507
MAG009	MAG009_region1	NRPS-like	NRP	MAG009_region1_g163	38269	39006	738	ND							gene_id=MTG009_ctg1_g163;transcript_id=MTG009_ctg1_t163;transl_table=11;translation=length.245
MAG009	MAG009_region1	NRPS-like	NRP	MAG009_region1_g164	39119	40501	1383	ND							gene_id=MTG009_ctg1_g164;transcript_id=MTG009_ctg1_t164;transl_table=11;translation=length.460
MAG009	MAG009_region1	NRPS-like	NRP	MAG009_region1_g165	40654	40902	249	ND							gene_id=MTG009_ctg1_g165;transcript_id=MTG009_ctg1_t165;transl_table=11;translation=length.82
MAG009	MAG009_region1	NRPS-like	NRP	MAG009_region1_g166	40913	42226	1314	accessory_gene	additional_biosynthetic		SMCOG1013	aminotransferaseclass-III	401.8	5.6e-122	gene_id=MTG009_ctg1_g166;nRPS_PKS=Domain:Aminotran_t3(36-372).E-value:2e-98.Score:321.2.MatchesaSDomain:nrpspksdomains_ctg1_166_Aminotran_3,type:other;transcript_id=MTG009_ctg1_166;gene_functions=biosynthetic-additional(smcogs)SMCOG1013:aminotransferaseclass-III(Score:401.8%3BE-value:5.6e-122);gene_kind=biosynthetic-additional;transl_table=11;translation=length.437
MAG009	MAG009_region1	NRPS-like	NRP	MAG009_region1_g167	42277	43326	1050	ND							gene_id=MTG009_ctg1_g167;transcript_id=MTG009_ctg1_t167;transl_table=11;translation=length.349
MAG009	MAG009_region13	NRPS-like	NRP	MAG009_region13_g1	1	648	648	ND							gene_id=MTG009_ctg13_g1;transcript_id=MTG009_ctg13_t1;transl_table=11;translation=length.216
MAG009	MAG009_region13	NRPS-like	NRP	MAG009_region13_g10	17790	18143	354	ND							gene_id=MTG009_ctg13_g10;transcript_id=MTG009_ctg13_t10;transl_table=11;translation=length17
MAG009	MAG009_region13	NRPS-like	NRP	MAG009_region13_g11	18140	19921	1782	accessory_gene	additional_biosynthetic		SMCOG1075	alkalineserineproteasesubtilasefamily	270.4	5.9e-82	gene_id=MTG009_ctg13_g11;transcript_id=MTG009_ctg13_t11;gene_functions=biosynthetic-additional(rule-based-clusters)Peptidase_S8,biosynthetic-additional(smcogs)SMCOG1075:alkalineserineprotease%2Csubtilasefamily(Score:270.4%3BE-value:5.9e-82);gene_kind=biosynthetic-additional;sec_met_domain=Peptidase_S8(E-value:3.4e-37%2Cbitscore:119.3%2Cseeds:43%2Ctool:rule-based-clusters);transl_table=11;translat…
MAG009	MAG009_region13	NRPS-like	NRP	MAG009_region13_g12	20153	20344	192	ND							gene_id=MTG009_ctg13_g12;transcript_id=MTG009_ctg13_t12;transl_table=11;translation=length.63
MAG009	MAG009_region13	NRPS-like	NRP	MAG009_region13_g13	20556	20972	417	accessory_gene	regulatory		SMCOG1008	responseregulator	93.6	2.2e-28	gene_id=MTG009_ctg13_g13;transcript_id=MTG009_ctg13_t13;gene_functions=regulatory(smcogs)SMCOG1008:responseregulator(Score:93.6%3BE-value:2.2e-28);gene_kind=regulatory;transl_table=11;translation=length38
MAG009	MAG009_region13	NRPS-like	NRP	MAG009_region13_g14	21282	22136	855	ND							gene_id=MTG009_ctg13_g14;transcript_id=MTG009_ctg13_t14;transl_table=11;translation=length.284
MAG009	MAG009_region13	NRPS-like	NRP	MAG009_region13_g15	22703	22825	123	ND							gene_id=MTG009_ctg13_g15;transcript_id=MTG009_ctg13_t15;transl_table=11;translation=length.40
MAG009	MAG009_region13	NRPS-like	NRP	MAG009_region13_g2	1007	1852	846	accessory_gene	other		SMCOG1157	hypotheticalprotein	185.5	2.2e-56	gene_id=MTG009_ctg13_g2;transcript_id=MTG009_ctg13_t2;gene_functions=other(smcogs)SMCOG1157:hypotheticalprotein(Score:185.5%3BE-value:2.2e-56);gene_kind=other;transl_table=11;translation=length.281
MAG009	MAG009_region13	NRPS-like	NRP	MAG009_region13_g3	1867	2169	303	ND							gene_id=MTG009_ctg13_g3;transcript_id=MTG009_ctg13_t3;transl_table=11;translation=length00
MAG009	MAG009_region13	NRPS-like	NRP	MAG009_region13_g4	2182	2457	276	ND							gene_id=MTG009_ctg13_g4;transcript_id=MTG009_ctg13_t4;transl_table=11;translation=length.91
MAG009	MAG009_region13	NRPS-like	NRP	MAG009_region13_g5	2546	5155	2610	core_gene	biosynthetic	NRPS-like	SMCOG1002	AMP-dependentsynthetaseandligase	268.9	1.2e-81	gene_id=MTG009_ctg13_g5;nRPS_PKS=Domain:AMP-binding(34-433).E-value:5e-81.Score:264.MatchesaSDomain:nrpspksdomains_tctg13_5_AMP-binding,Domain:PP-binding(561-626).E-value:1.6e-10.Score:33.2.MatchesaSDomain:nrpspksdomains_ctg13_5_PP-binding,type:NRPS-likeprotein;transcript_id=MTG009_ctg13_5;gene_functions=biosynthetic(rule-based-clusters)NRPS-like:AMP-binding,biosynthetic(rule-based-clusters)NRPS-…
MAG009	MAG009_region13	NRPS-like	NRP	MAG009_region13_g6	5450	6310	861	ND							gene_id=MTG009_ctg13_g6;transcript_id=MTG009_ctg13_t6;transl_table=11;translation=length.286
MAG009	MAG009_region13	NRPS-like	NRP	MAG009_region13_g7	6303	6602	300	ND							gene_id=MTG009_ctg13_g7;transcript_id=MTG009_ctg13_t7;transl_table=11;translation=length.99
MAG009	MAG009_region13	NRPS-like	NRP	MAG009_region13_g8	6639	8597	1959	ND							gene_id=MTG009_ctg13_g8;transcript_id=MTG009_ctg13_t8;transl_table=11;translation=length.652
MAG009	MAG009_region13	NRPS-like	NRP	MAG009_region13_g9	8892	17354	8463	ND							gene_id=MTG009_ctg13_g9;transcript_id=MTG009_ctg13_t9;transl_table=11;translation=length.2820
MAG009	MAG009_region14	NRPS	NRP	MAG009_region14_g1	1	3582	3582	core_gene	biosynthetic	NRPS	SMCOG1127	condensationdomain-containingprotein	156	2.9e-47	gene_id=MTG009_ctg14_g1;nRPS_PKS=Domain:AMP-binding(236-636).E-value:1.3e-117.Score:384.7.MatchesaSDomain:nrpspksdomains_tctg14_1_AMP-binding,Domain:PCP(1075-1143).E-value:4.7e-26.Score:82.6.MatchesaSDomain:nrpspksdomains_ctg14_1_PCP,type:NRPS-likeprotein;transcript_id=MTG009_ctg14_1;gene_functions=biosynthetic(rule-based-clusters)NRPS:AMP-binding,biosynthetic(rule-based-clusters)NRPS:Condensatio…
MAG009	MAG009_region14	NRPS	NRP	MAG009_region14_g10	20494	21261	768	ND							gene_id=MTG009_ctg14_g10;transcript_id=MTG009_ctg14_t10;transl_table=11;translation=length.255
MAG009	MAG009_region14	NRPS	NRP	MAG009_region14_g11	21777	24095	2319	ND							gene_id=MTG009_ctg14_g11;transcript_id=MTG009_ctg14_t11;transl_table=11;translation=length.772
MAG009	MAG009_region14	NRPS	NRP	MAG009_region14_g12	24382	24861	480	ND							gene_id=MTG009_ctg14_g12;transcript_id=MTG009_ctg14_t12;transl_table=11;translation=length59
MAG009	MAG009_region14	NRPS	NRP	MAG009_region14_g13	25062	25544	483	ND							gene_id=MTG009_ctg14_g13;transcript_id=MTG009_ctg14_t13;transl_table=11;translation=length60
MAG009	MAG009_region14	NRPS	NRP	MAG009_region14_g14	25908	28223	2316	ND							gene_id=MTG009_ctg14_g14;transcript_id=MTG009_ctg14_t14;transl_table=11;translation=length.771
MAG009	MAG009_region14	NRPS	NRP	MAG009_region14_g15	28450	28857	408	accessory_gene	additional_biosynthetic		rule-based				gene_id=MTG009_ctg14_g15;transcript_id=MTG009_ctg14_t15;gene_functions=biosynthetic-additional(rule-based-clusters)PF07366;gene_kind=biosynthetic-additional;sec_met_domain=PF07366(E-value:8.6e-10%2Cbitscore:29.7%2Cseeds:29%2Ctool:rule-based-clusters);transl_table=11;translation=length35
MAG009	MAG009_region14	NRPS	NRP	MAG009_region14_g16	29046	29360	315	ND							gene_id=MTG009_ctg14_g16;transcript_id=MTG009_ctg14_t16;transl_table=11;translation=length04
MAG009	MAG009_region14	NRPS	NRP	MAG009_region14_g17	29503	30006	504	ND							gene_id=MTG009_ctg14_g17;transcript_id=MTG009_ctg14_t17;transl_table=11;translation=length67
MAG009	MAG009_region14	NRPS	NRP	MAG009_region14_g18	30053	31192	1140	accessory_gene	additional_biosynthetic		SMCOG1247	acetylornithinedeacetylase	251	2.9e-76	gene_id=MTG009_ctg14_g18;transcript_id=MTG009_ctg14_t18;gene_functions=biosynthetic-additional(smcogs)SMCOG1247:acetylornithinedeacetylase(Score:251%3BE-value:2.9e-76);gene_kind=biosynthetic-additional;transl_table=11;translation=length.379
MAG009	MAG009_region14	NRPS	NRP	MAG009_region14_g19	31645	32616	972	accessory_gene	additional_biosynthetic		SMCOG1158	ornithinecyclodeaminase	250.4	3.3e-76	gene_id=MTG009_ctg14_g19;transcript_id=MTG009_ctg14_t19;gene_functions=biosynthetic-additional(smcogs)SMCOG1158:ornithinecyclodeaminase(Score:250.4%3BE-value:3.3e-76);gene_kind=biosynthetic-additional;transl_table=11;translation=length.323
MAG009	MAG009_region14	NRPS	NRP	MAG009_region14_g2	3585	6986	3402	core_gene	biosynthetic	NRPS	SMCOG1127	condensationdomain-containingprotein	448	6.9e-136	gene_id=MTG009_ctg14_g2;nRPS_PKS=Domain:Condensation_tLCL(30-334).E-value:1.5e-110.Score:360.7.MatchesaSDomain:nrpspksdomains_ctg14_2_Condensation_LCL,Domain:AMP-binding(500-906).E-value:1.4e-123.Score:404.3.MatchesaSDomain:nrpspksdomains_ctg14_2_AMP-binding,Domain:PCP(1016-1084).E-value:3.7e-27.Score:86.MatchesaSDomain:nrpspksdomains_ctg14_2_PCP,type:NRPS;transcript_id=MTG009_ctg14_2;gene_functi…
MAG009	MAG009_region14	NRPS	NRP	MAG009_region14_g20	32644	34755	2112	ND							gene_id=MTG009_ctg14_g20;transcript_id=MTG009_ctg14_t20;transl_table=11;translation=length.703
MAG009	MAG009_region14	NRPS	NRP	MAG009_region14_g21	34935	37454	2520	ND							gene_id=MTG009_ctg14_g21;transcript_id=MTG009_ctg14_t21;transl_table=11;translation=length.839
MAG009	MAG009_region14	NRPS	NRP	MAG009_region14_g22	37490	37612	123	ND							gene_id=MTG009_ctg14_g22;transcript_id=MTG009_ctg14_t22;transl_table=11;translation=length.40
MAG009	MAG009_region14	NRPS	NRP	MAG009_region14_g23	37609	37755	147	ND							gene_id=MTG009_ctg14_g23;transcript_id=MTG009_ctg14_t23;transl_table=11;translation=length.48
MAG009	MAG009_region14	NRPS	NRP	MAG009_region14_g24	38045	38221	177	ND							gene_id=MTG009_ctg14_g24;transcript_id=MTG009_ctg14_t24;transl_table=11;translation=length.58
MAG009	MAG009_region14	NRPS	NRP	MAG009_region14_g25	38398	39528	1131	ND							gene_id=MTG009_ctg14_g25;transcript_id=MTG009_ctg14_t25;transl_table=11;translation=length.376
MAG009	MAG009_region14	NRPS	NRP	MAG009_region14_g26	40138	40539	402	ND							gene_id=MTG009_ctg14_g26;transcript_id=MTG009_ctg14_t26;transl_table=11;translation=length33
MAG009	MAG009_region14	NRPS	NRP	MAG009_region14_g27	40841	41653	813	accessory_gene	other		SMCOG1157	hypotheticalprotein	195	2.8e-59	gene_id=MTG009_ctg14_g27;transcript_id=MTG009_ctg14_t27;gene_functions=other(smcogs)SMCOG1157:hypotheticalprotein(Score:195%3BE-value:2.8e-59);gene_kind=other;transl_table=11;translation=length.270
MAG009	MAG009_region14	NRPS	NRP	MAG009_region14_g28	41650	41862	213	ND							gene_id=MTG009_ctg14_g28;transcript_id=MTG009_ctg14_t28;transl_table=11;translation=length.70
MAG009	MAG009_region14	NRPS	NRP	MAG009_region14_g29	42247	42381	135	ND							gene_id=MTG009_ctg14_g29;transcript_id=MTG009_ctg14_t29;transl_table=11;translation=length.44
MAG009	MAG009_region14	NRPS	NRP	MAG009_region14_g3	7125	8078	954	ND							gene_id=MTG009_ctg14_g3;transcript_id=MTG009_ctg14_t3;transl_table=11;translation=length.317
MAG009	MAG009_region14	NRPS	NRP	MAG009_region14_g30	43454	43618	165	ND							gene_id=MTG009_ctg14_g30;transcript_id=MTG009_ctg14_t30;transl_table=11;translation=length.54
MAG009	MAG009_region14	NRPS	NRP	MAG009_region14_g31	43917	44078	162	ND							gene_id=MTG009_ctg14_g31;transcript_id=MTG009_ctg14_t31;transl_table=11;translation=length.53
MAG009	MAG009_region14	NRPS	NRP	MAG009_region14_g32	44039	44479	441	ND							gene_id=MTG009_ctg14_g32;transcript_id=MTG009_ctg14_t32;transl_table=11;translation=length46
MAG009	MAG009_region14	NRPS	NRP	MAG009_region14_g33	45301	47826	2526	core_gene	biosynthetic	NRPS	SMCOG1002	AMP-dependentsynthetaseandligase	306	6.5e-93	gene_id=MTG009_ctg14_g33;nRPS_PKS=Domain:CAL_tdomain(39-362).E-value:8e-115.Score:375.7.MatchesaSDomain:nrpspksdomains_ctg14_33_CAL_domain,Domain:PKS_PP(465-547).E-value:1e-13.Score:43.2.MatchesaSDomain:nrpspksdomains_ctg14_33_PKS_PP,Domain:Condensation_LCL(563-842).E-value:1.5e-91.Score:298.2.MatchesaSDomain:nrpspksdomains_ctg14_33_Condensation_LCL,type:NRPS-likeprotein;transcript_id=MTG009_ctg1…
MAG009	MAG009_region14	NRPS	NRP	MAG009_region14_g4	8162	9244	1083	accessory_gene	additional_biosynthetic		SMCOG1081	cysteinesynthase	384.7	4.4e-117	gene_id=MTG009_ctg14_g4;transcript_id=MTG009_ctg14_t4;gene_functions=biosynthetic-additional(smcogs)SMCOG1081:cysteinesynthase(Score:384.7%3BE-value:4.4e-117);gene_kind=biosynthetic-additional;transl_table=11;translation=length.360
MAG009	MAG009_region14	NRPS	NRP	MAG009_region14_g5	9226	9828	603	accessory_gene	additional_biosynthetic		SMCOG1158	ornithinecyclodeaminase	160.2	9.3e-49	gene_id=MTG009_ctg14_g5;transcript_id=MTG009_ctg14_t5;gene_functions=biosynthetic-additional(smcogs)SMCOG1158:ornithinecyclodeaminase(Score:160.2%3BE-value:9.3e-49);gene_kind=biosynthetic-additional;transl_table=11;translation=length.200
MAG009	MAG009_region14	NRPS	NRP	MAG009_region14_g6	9886	17175	7290	core_gene	biosynthetic	NRPS	SMCOG1127	condensationdomain-containingprotein	270.8	4.4e-82	gene_id=MTG009_ctg14_g6;nRPS_PKS=Domain:Condensation_tLCL(32-335).E-value:5.7e-108.Score:352.2.MatchesaSDomain:nrpspksdomains_ctg14_6_Condensation_LCL,Domain:AMP-binding(500-907).E-value:6.6e-118.Score:385.6.MatchesaSDomain:nrpspksdomains_ctg14_6_AMP-binding,Domain:PCP(1018-1086).E-value:1.5e-24.Score:77.8.MatchesaSDomain:nrpspksdomains_ctg14_6_PCP,Domain:Condensation_DCL(1113-1415).E-value:2.4e-…
MAG009	MAG009_region14	NRPS	NRP	MAG009_region14_g7	17271	18683	1413	accessory_gene	transport		SMCOG1020	majorfacilitatortransporter	326.5	3.8e-99	gene_id=MTG009_ctg14_g7;transcript_id=MTG009_ctg14_t7;gene_functions=transport(smcogs)SMCOG1020:majorfacilitatortransporter(Score:326.5%3BE-value:3.8e-99);gene_kind=transport;transl_table=11;translation=length.470
MAG009	MAG009_region14	NRPS	NRP	MAG009_region14_g8	18843	19784	942	accessory_gene	additional_biosynthetic		SMCOG1114	ornithinecarbamoyltransferase	336.5	2.2e-102	gene_id=MTG009_ctg14_g8;transcript_id=MTG009_ctg14_t8;gene_functions=biosynthetic-additional(smcogs)SMCOG1114:ornithinecarbamoyltransferase(Score:336.5%3BE-value:2.2e-102);gene_kind=biosynthetic-additional;transl_table=11;translation=length.313
MAG009	MAG009_region14	NRPS	NRP	MAG009_region14_g9	19781	20497	717	ND							gene_id=MTG009_ctg14_g9;transcript_id=MTG009_ctg14_t9;transl_table=11;translation=length.238
MAG009	MAG009_region23	NRPS	NRP	MAG009_region23_g10	8292	9887	1596	ND							gene_id=MTG009_ctg23_g10;transcript_id=MTG009_ctg23_t10;transl_table=11;translation=length.531
MAG009	MAG009_region23	NRPS	NRP	MAG009_region23_g11	9887	10624	738	accessory_gene	other		SMCOG1261	hypotheticalprotein	100.4	1.8e-30	gene_id=MTG009_ctg23_g11;transcript_id=MTG009_ctg23_t11;gene_functions=other(smcogs)SMCOG1261:hypotheticalprotein(Score:100.4%3BE-value:1.8e-30);gene_kind=other;transl_table=11;translation=length.245
MAG009	MAG009_region23	NRPS	NRP	MAG009_region23_g12	10633	11469	837	accessory_gene	additional_biosynthetic		SMCOG1004	thioesterase	283.6	1.5e-86	gene_id=MTG009_ctg23_g12;nRPS_PKS=Domain:Thioesterase(33-246).E-value:6.3e-58.Score:188.6.MatchesaSDomain:nrpspksdomains_tctg23_12_Thioesterase,type:other;transcript_id=MTG009_ctg23_12;gene_functions=biosynthetic-additional(rule-based-clusters)Abhydrolase_6,biosynthetic-additional(smcogs)SMCOG1004:thioesterase(Score:283.6%3BE-value:1.5e-86);gene_kind=biosynthetic-additional;sec_met_domain=Abhydro…
MAG009	MAG009_region23	NRPS	NRP	MAG009_region23_g13	11536	12534	999	ND							gene_id=MTG009_ctg23_g13;transcript_id=MTG009_ctg23_t13;transl_table=11;translation=length.332
MAG009	MAG009_region23	NRPS	NRP	MAG009_region23_g14	12680	12895	216	accessory_gene	additional_biosynthetic		SMCOG1009	mbtH-likeprotein	91	4.6e-28	gene_id=MTG009_ctg23_g14;transcript_id=MTG009_ctg23_t14;gene_functions=biosynthetic-additional(smcogs)SMCOG1009:mbtH-likeprotein(Score:91%3BE-value:4.6e-28);gene_kind=biosynthetic-additional;transl_table=11;translation=length.71
MAG009	MAG009_region23	NRPS	NRP	MAG009_region23_g15	12985	14016	1032	accessory_gene	additional_biosynthetic		SMCOG1089	methyltransferase	62.5	6.8e-19	gene_id=MTG009_ctg23_g15;nRPS_PKS=Domain:oMT(46-144).E-value:1.7e-11.Score:34.5.MatchesaSDomain:nrpspksdomains_tctg23_15_oMT,type:other;transcript_id=MTG009_ctg23_15;gene_functions=biosynthetic-additional(smcogs)SMCOG1089:methyltransferase(Score:62.5%3BE-value:6.8e-19);gene_kind=biosynthetic-additional;transl_table=11;translation=length.343
MAG009	MAG009_region23	NRPS	NRP	MAG009_region23_g16	14134	15726	1593	ND							gene_id=MTG009_ctg23_g16;transcript_id=MTG009_ctg23_t16;transl_table=11;translation=length.530
MAG009	MAG009_region23	NRPS	NRP	MAG009_region23_g17	15783	17243	1461	accessory_gene	transport		SMCOG1000	ABCtransporterATP-bindingprotein	135.9	3e-41	gene_id=MTG009_ctg23_g17;transcript_id=MTG009_ctg23_t17;gene_functions=transport(smcogs)SMCOG1000:ABCtransporterATP-bindingprotein(Score:135.9%3BE-value:3e-41);gene_kind=transport;transl_table=11;translation=length.486
MAG009	MAG009_region23	NRPS	NRP	MAG009_region23_g18	17546	18754	1209	accessory_gene	additional_biosynthetic		SMCOG1019	aminotransferase	300.7	2.7e-91	gene_id=MTG009_ctg23_g18;nRPS_PKS=Domain:Aminotran_t1_2(52-395).E-value:1.4e-36.Score:118.MatchesaSDomain:nrpspksdomains_ctg23_18_Aminotran_1_2,type:other;transcript_id=MTG009_ctg23_18;gene_functions=biosynthetic-additional(smcogs)SMCOG1019:aminotransferase(Score:300.7%3BE-value:2.7e-91);gene_kind=biosynthetic-additional;transl_table=11;translation=length.402
MAG009	MAG009_region23	NRPS	NRP	MAG009_region23_g19	18764	19837	1074	ND							gene_id=MTG009_ctg23_g19;transcript_id=MTG009_ctg23_t19;transl_table=11;translation=length.357
MAG009	MAG009_region23	NRPS	NRP	MAG009_region23_g20	20001	24446	4446	core_gene	biosynthetic	NRPS	SMCOG1002	AMP-dependentsynthetaseandligase	370.5	1.9e-112	gene_id=MTG009_ctg23_g20;nRPS_PKS=Domain:AMP-binding(197-594).E-value:2e-113.Score:370.7.MatchesaSDomain:nrpspksdomains_tctg23_20_AMP-binding,Domain:nMT(690-908).E-value:5.4e-110.Score:359.3.MatchesaSDomain:nrpspksdomains_ctg23_20_nMT,Domain:PCP(1124-1193).E-value:1.9e-25.Score:80.7.MatchesaSDomain:nrpspksdomains_ctg23_20_PCP,Domain:Thioesterase(1214-1461).E-value:2e-46.Score:151.0.MatchesaSDomai…
MAG009	MAG009_region23	NRPS	NRP	MAG009_region23_g21	24406	27753	3348	core_gene	biosynthetic	NRPS	SMCOG1002	AMP-dependentsynthetaseandligase	363.6	2.2e-110	gene_id=MTG009_ctg23_g21;nRPS_PKS=Domain:AMP-binding(289-686).E-value:1.9e-108.Score:354.4.MatchesaSDomain:nrpspksdomains_tctg23_21_AMP-binding,Domain:PCP(796-864).E-value:1e-27.Score:87.8.MatchesaSDomain:nrpspksdomains_ctg23_21_PCP,Domain:Condensation_LCL(883-1071).E-value:1.6e-69.Score:225.9.MatchesaSDomain:nrpspksdomains_ctg23_21_Condensation_LCL,type:NRPS;transcript_id=MTG009_ctg23_21;gene_fu…
MAG009	MAG009_region23	NRPS	NRP	MAG009_region23_g22	28287	29570	1284	core_gene	biosynthetic	NRPS	SMCOG1002	AMP-dependentsynthetaseandligase	242.4	1.2e-73	gene_id=MTG009_ctg23_g22;nRPS_PKS=Domain:AMP-binding(4-225).E-value:1.5e-58.Score:190.0.MatchesaSDomain:nrpspksdomains_tctg23_22_AMP-binding,Domain:PCP(335-404).E-value:4e-31.Score:98.8.MatchesaSDomain:nrpspksdomains_ctg23_22_PCP,type:NRPS-likeprotein;transcript_id=MTG009_ctg23_22;gene_functions=biosynthetic(rule-based-clusters)NRPS:AMP-binding,biosynthetic-additional(rule-based-clusters)PP-bindi…
MAG009	MAG009_region23	NRPS	NRP	MAG009_region23_g23	29616	29726	111	ND							gene_id=MTG009_ctg23_g23;transcript_id=MTG009_ctg23_t23;transl_table=11;translation=length.37
MAG009	MAG009_region23	NRPS	NRP	MAG009_region23_g3	791	940	150	ND							gene_id=MTG009_ctg23_g3;transcript_id=MTG009_ctg23_t3;transl_table=11;translation=length.49
MAG009	MAG009_region23	NRPS	NRP	MAG009_region23_g4	977	1897	921	ND							gene_id=MTG009_ctg23_g4;transcript_id=MTG009_ctg23_t4;transl_table=11;translation=length.306
MAG009	MAG009_region23	NRPS	NRP	MAG009_region23_g5	1894	2640	747	ND							gene_id=MTG009_ctg23_g5;transcript_id=MTG009_ctg23_t5;transl_table=11;translation=length.248
MAG009	MAG009_region23	NRPS	NRP	MAG009_region23_g6	3644	5908	2265	ND							gene_id=MTG009_ctg23_g6;transcript_id=MTG009_ctg23_t6;transl_table=11;translation=length.754
MAG009	MAG009_region23	NRPS	NRP	MAG009_region23_g7	6147	6344	198	ND							gene_id=MTG009_ctg23_g7;transcript_id=MTG009_ctg23_t7;transl_table=11;translation=length.65
MAG009	MAG009_region23	NRPS	NRP	MAG009_region23_g8	6559	6987	429	ND							gene_id=MTG009_ctg23_g8;transcript_id=MTG009_ctg23_t8;transl_table=11;translation=length42
MAG009	MAG009_region23	NRPS	NRP	MAG009_region23_g9	7432	8010	579	ND							gene_id=MTG009_ctg23_g9;transcript_id=MTG009_ctg23_t9;transl_table=11;translation=length92
MAG009	MAG009_region25	NRPS	NRP	MAG009_region25_g1	3	836	834	accessory_gene	additional_biosynthetic		rule-based				gene_id=MTG009_ctg25_g1;nRPS_PKS=Domain:PCP(172-241).E-value:4e-26.Score:82.8.MatchesaSDomain:nrpspksdomains_tctg25_1_PCP,type:other;transcript_id=MTG009_ctg25_1;gene_functions=biosynthetic-additional(rule-based-clusters)PP-binding;gene_kind=biosynthetic-additional;sec_met_domain=PP-binding(E-value:6e-20%2Cbitscore:60.4%2Cseeds:164%2Ctool:rule-based-clusters);transl_table=11;translation=length.277
MAG009	MAG009_region25	NRPS	NRP	MAG009_region25_g2	983	3436	2454	ND							gene_id=MTG009_ctg25_g2;transcript_id=MTG009_ctg25_t2;transl_table=11;translation=length.817
MAG009	MAG009_region25	NRPS	NRP	MAG009_region25_g3	3740	6427	2688	accessory_gene	additional_biosynthetic		rule-based				gene_id=MTG009_ctg25_g3;transcript_id=MTG009_ctg25_t3;gene_functions=biosynthetic-additional(rule-based-clusters)Lant_dehydr_N;gene_kind=biosynthetic-additional;sec_met_domain=Lant_dehydr_N(E-value:1.3e-49%2Cbitscore:157.5%2Cseeds:73%2Ctool:rule-based-clusters);transl_table=11;translation=length.895
MAG009	MAG009_region25	NRPS	NRP	MAG009_region25_g4	6507	7529	1023	accessory_gene	additional_biosynthetic		SMCOG1158	ornithinecyclodeaminase	368	5.4e-112	gene_id=MTG009_ctg25_g4;transcript_id=MTG009_ctg25_t4;gene_functions=biosynthetic-additional(smcogs)SMCOG1158:ornithinecyclodeaminase(Score:368%3BE-value:5.4e-112);gene_kind=biosynthetic-additional;transl_table=11;translation=length.340
MAG009	MAG009_region25	NRPS	NRP	MAG009_region25_g5	7617	8669	1053	accessory_gene	additional_biosynthetic		SMCOG1046	DioxygenaseTauD/TfdA	427.2	4.9e-130	gene_id=MTG009_ctg25_g5;transcript_id=MTG009_ctg25_t5;gene_functions=biosynthetic-additional(smcogs)SMCOG1046:DioxygenaseTauD/TfdA(Score:427.2%3BE-value:4.9e-130);gene_kind=biosynthetic-additional;transl_table=11;translation=length.350
MAG009	MAG009_region25	NRPS	NRP	MAG009_region25_g6	8768	15409	6642	core_gene	biosynthetic	NRPS	SMCOG1002	AMP-dependentsynthetaseandligase	361	1.4e-109	gene_id=MTG009_ctg25_g6;nRPS_PKS=Domain:CAL_tdomain(52-500).E-value:2.2e-134.Score:440.5.MatchesaSDomain:nrpspksdomains_ctg25_6_CAL_domain,Domain:PKS_PP(606-685).E-value:1e-14.Score:46.3.MatchesaSDomain:nrpspksdomains_ctg25_6_PKS_PP,Domain:Condensation_LCL(707-1002).E-value:3.3e-101.Score:330.0.MatchesaSDomain:nrpspksdomains_ctg25_6_Condensation_LCL,Domain:AMP-binding(1182-1580).E-value:4.7e-107.…
MAG009	MAG009_region26	NRPS	NRP	MAG009_region26_g1	1	3414	3414	core_gene	biosynthetic	NRPS	SMCOG1002	AMP-dependentsynthetaseandligase	384.8	8.2e-117	gene_id=MTG009_ctg26_g1;nRPS_PKS=Domain:CAL_tdomain(46-492).E-value:1.6e-123.Score:404.6.MatchesaSDomain:nrpspksdomains_ctg26_1_CAL_domain,Domain:PKS_PP(600-680).E-value:6.5e-14.Score:43.8.MatchesaSDomain:nrpspksdomains_ctg26_1_PKS_PP,Domain:Condensation_LCL(705-997).E-value:2e-108.Score:353.7.MatchesaSDomain:nrpspksdomains_ctg26_1_Condensation_LCL,type:NRPS-likeprotein;transcript_id=MTG009_ctg26…
MAG009	MAG009_region26	NRPS	NRP	MAG009_region26_g10	13491	14507	1017	accessory_gene	additional_biosynthetic		rule-based				gene_id=MTG009_ctg26_g10;transcript_id=MTG009_ctg26_t10;gene_functions=biosynthetic-additional(rule-based-clusters)Glycos_transf_1;gene_kind=biosynthetic-additional;sec_met_domain=Glycos_transf_1(E-value:1e-14%2Cbitscore:44%2Cseeds:63%2Ctool:rule-based-clusters);transl_table=11;translation=length.338
MAG009	MAG009_region26	NRPS	NRP	MAG009_region26_g11	14560	15372	813	accessory_gene	additional_biosynthetic		SMCOG1022	Beta-ketoacylsynthase	137.4	1e-41	gene_id=MTG009_ctg26_g11;nRPS_PKS=Domain:PKS_tKS(Hybrid-KS)(14-271).E-value:3.6e-93.Score:304.5.MatchesaSDomain:nrpspksdomains_ctg26_11_PKS_KS,type:PKS/NRPS-likeprotein;transcript_id=MTG009_ctg26_11;gene_functions=biosynthetic-additional(rule-based-clusters)hyb_KS,biosynthetic-additional(smcogs)SMCOG1022:Beta-ketoacylsynthase(Score:137.4%3BE-value:1e-41);gene_kind=biosynthetic-additional;sec_met_…
MAG009	MAG009_region26	NRPS	NRP	MAG009_region26_g2	3893	4693	801	accessory_gene	additional_biosynthetic		rule-based				gene_id=MTG009_ctg26_g2;transcript_id=MTG009_ctg26_t2;gene_functions=biosynthetic-additional(rule-based-clusters)Peptidase_S9;gene_kind=biosynthetic-additional;sec_met_domain=Peptidase_S9(E-value:1.4e-09%2Cbitscore:27.2%2Cseeds:64%2Ctool:rule-based-clusters);transl_table=11;translation=length.266
MAG009	MAG009_region26	NRPS	NRP	MAG009_region26_g3	4998	5975	978	ND							gene_id=MTG009_ctg26_g3;transcript_id=MTG009_ctg26_t3;transl_table=11;translation=length.325
MAG009	MAG009_region26	NRPS	NRP	MAG009_region26_g4	6057	6773	717	ND							gene_id=MTG009_ctg26_g4;transcript_id=MTG009_ctg26_t4;transl_table=11;translation=length.238
MAG009	MAG009_region26	NRPS	NRP	MAG009_region26_g5	6770	7579	810	ND							gene_id=MTG009_ctg26_g5;transcript_id=MTG009_ctg26_t5;transl_table=11;translation=length.269
MAG009	MAG009_region26	NRPS	NRP	MAG009_region26_g6	7439	7741	303	ND							gene_id=MTG009_ctg26_g6;transcript_id=MTG009_ctg26_t6;transl_table=11;translation=length00
MAG009	MAG009_region26	NRPS	NRP	MAG009_region26_g7	7768	10017	2250	ND							gene_id=MTG009_ctg26_g7;transcript_id=MTG009_ctg26_t7;transl_table=11;translation=length.749
MAG009	MAG009_region26	NRPS	NRP	MAG009_region26_g8	10204	11427	1224	ND							gene_id=MTG009_ctg26_g8;transcript_id=MTG009_ctg26_t8;transl_table=11;translation=length.407
MAG009	MAG009_region26	NRPS	NRP	MAG009_region26_g9	11919	13205	1287	accessory_gene	additional_biosynthetic		SMCOG1102	glycosyltransferase	327	3e-99	gene_id=MTG009_ctg26_g9;transcript_id=MTG009_ctg26_t9;gene_functions=biosynthetic-additional(rule-based-clusters)MGT,biosynthetic-additional(smcogs)SMCOG1102:glycosyltransferase(Score:327%3BE-value:3e-99);gene_kind=biosynthetic-additional;sec_met_domain=MGT(E-value:2.5e-46%2Cbitscore:148%2Cseeds:193%2Ctool:rule-based-clusters);transl_table=11;translation=length.428
MAG009	MAG009_region31	NRPS	NRP	MAG009_region31_g1	1	1176	1176	core_gene	biosynthetic	NRPS	SMCOG1127	condensationdomain-containingprotein	379.4	4.7e-115	gene_id=MTG009_ctg31_g1;nRPS_PKS=Domain:Condensation_tLCL(0-252).E-value:2.2e-92.Score:301.0.MatchesaSDomain:nrpspksdomains_ctg31_1_Condensation_LCL,type:NRPS-likeprotein;transcript_id=MTG009_ctg31_1;gene_functions=biosynthetic(rule-based-clusters)NRPS:Condensation,biosynthetic-additional(smcogs)SMCOG1127:condensationdomain-containingprotein(Score:379.4%3BE-value:4.7e-115);gene_kind=biosynthetic;…
MAG009	MAG009_region31	NRPS	NRP	MAG009_region31_g2	1747	2457	711	accessory_gene	additional_biosynthetic		SMCOG1004	thioesterase	279	3.8e-85	gene_id=MTG009_ctg31_g2;nRPS_PKS=Domain:Thioesterase(1-225).E-value:6.2e-56.Score:182.MatchesaSDomain:nrpspksdomains_tctg31_2_Thioesterase,type:other;transcript_id=MTG009_ctg31_2;gene_functions=biosynthetic-additional(rule-based-clusters)Abhydrolase_6,biosynthetic-additional(smcogs)SMCOG1004:thioesterase(Score:279%3BE-value:3.8e-85);gene_kind=biosynthetic-additional;sec_met_domain=Abhydrolase_6(E…
MAG009	MAG009_region31	NRPS	NRP	MAG009_region31_g3	2723	3751	1029	accessory_gene	additional_biosynthetic		SMCOG1081	cysteinesynthase	376.8	1e-114	gene_id=MTG009_ctg31_g3;transcript_id=MTG009_ctg31_t3;gene_functions=biosynthetic-additional(smcogs)SMCOG1081:cysteinesynthase(Score:376.8%3BE-value:1e-114);gene_kind=biosynthetic-additional;transl_table=11;translation=length.342
MAG009	MAG009_region31	NRPS	NRP	MAG009_region31_g4	4157	5311	1155	ND							gene_id=MTG009_ctg31_g4;transcript_id=MTG009_ctg31_t4;transl_table=11;translation=length.384
MAG009	MAG009_region31	NRPS	NRP	MAG009_region31_g5	5515	5745	231	accessory_gene	additional_biosynthetic		SMCOG1009	mbtH-likeprotein	85.6	2.4e-26	gene_id=MTG009_ctg31_g5;transcript_id=MTG009_ctg31_t5;gene_functions=biosynthetic-additional(smcogs)SMCOG1009:mbtH-likeprotein(Score:85.6%3BE-value:2.4e-26);gene_kind=biosynthetic-additional;transl_table=11;translation=length.76
MAG009	MAG009_region31	NRPS	NRP	MAG009_region31_g6	5847	7517	1671	accessory_gene	transport		SMCOG1288	ABCtransporterrelatedprotein	154	9e-47	gene_id=MTG009_ctg31_g6;transcript_id=MTG009_ctg31_t6;gene_functions=transport(smcogs)SMCOG1288:ABCtransporterrelatedprotein(Score:154%3BE-value:9e-47);gene_kind=transport;transl_table=11;translation=length.556
MAG009	MAG009_region31	NRPS	NRP	MAG009_region31_g7	7521	8993	1473	core_gene	biosynthetic	NRPS	SMCOG1002	AMP-dependentsynthetaseandligase	102.2	4e-31	gene_id=MTG009_ctg31_g7;nRPS_PKS=Domain:PCP(139-207).E-value:1.3e-20.Score:65.2.MatchesaSDomain:nrpspksdomains_tctg31_7_PCP,Domain:Thioesterase(225-478).E-value:1e-37.Score:122.3.MatchesaSDomain:nrpspksdomains_ctg31_7_Thioesterase,type:other;transcript_id=MTG009_ctg31_7;gene_functions=biosynthetic(rule-based-clusters)NRPS:AMP-binding,biosynthetic-additional(rule-based-clusters)PP-binding,biosynth…
MAG009	MAG009_region32	NRPS,T1PKS	hybrids NRP/T1PKS	MAG009_region32_g1	#N/A	#N/A	927	core_gene	biosynthetic	NRPS					gene_id=MTG009_ctg32_g1.CDS;Alias=ctg32_1;nRPS_tPKS=Domain:PCP(186-254).E-value:7.6e-30.Score:94.7.MatchesaSDomain:nrpspksdomains_ctg32_1_PCP,type:other;transcript_id=MTG009_ctg32_1;gene_functions=biosynthetic(rule-based-clusters)NRPS:AMP-binding,biosynthetic-additional(rule-based-clusters)PP-binding;gene_kind=biosynthetic;sec_met_domain=AMP-binding(E-value:1.5e-28%2Cbitscore:87.5%2Cseeds:400%2Ct…
MAG009	MAG009_region32	NRPS,T1PKS	hybrids NRP/T1PKS	MAG009_region32_g2	1028	5677	4650	core_gene	biosynthetic	T1PKS	SMCOG1093	Beta-ketoacylsynthase	63.4	2.6e-19	gene_id=MTG009_ctg32_g2;nRPS_PKS=Domain:PKS_tKS(Hybrid-KS)(12-439).E-value:4.2e-164.Score:538.2.MatchesaSDomain:nrpspksdomains_ctg32_2_PKS_KS,Domain:PKS_AT(536-833).E-value:5.4e-106.Score:346.0.MatchesaSDomain:nrpspksdomains_ctg32_2_PKS_AT,Domain:PKS_KR(1157-1356).E-value:5.3e-51.Score:164.9.MatchesaSDomain:nrpspksdomains_ctg32_2_PKS_KR,Domain:PCP(1445-1513).E-value:4.8e-25.Score:79.3.MatchesaSDo…
MAG009	MAG009_region32	NRPS,T1PKS	hybrids NRP/T1PKS	MAG009_region32_g3	5761	7584	1824	core_gene	biosynthetic	NRPS	SMCOG1127	condensationdomain-containingprotein	454.3	8.8e-138	gene_id=MTG009_ctg32_g3;nRPS_PKS=Domain:Condensation_tLCL(52-355).E-value:3.3e-119.Score:389.0.MatchesaSDomain:nrpspksdomains_ctg32_3_Condensation_LCL,type:NRPS-likeprotein;transcript_id=MTG009_ctg32_3;gene_functions=biosynthetic(rule-based-clusters)NRPS:Condensation,biosynthetic-additional(smcogs)SMCOG1127:condensationdomain-containingprotein(Score:454.3%3BE-value:8.8e-138);gene_kind=biosyntheti…
MAG009	MAG009_region32	NRPS,T1PKS	hybrids NRP/T1PKS	MAG009_region32_g4	7683	8348	666	core_gene	biosynthetic	NRPS	SMCOG1002	AMP-dependentsynthetaseandligase	100	1.7e-30	gene_id=MTG009_ctg32_g4;nRPS_PKS=Domain:AMP-binding(0-222).E-value:3.2e-39.Score:126.4.MatchesaSDomain:nrpspksdomains_tctg32_4_AMP-binding,type:NRPS-likeprotein;transcript_id=MTG009_ctg32_4;gene_functions=biosynthetic(rule-based-clusters)NRPS:AMP-binding,biosynthetic-additional(smcogs)SMCOG1002:AMP-dependentsynthetaseandligase(Score:100%3BE-value:1.7e-30);gene_kind=biosynthetic;sec_met_domain=AMP…
MAG009	MAG009_region33	NRPS	NRP	MAG009_region33_g1	1	1725	1725	core_gene	biosynthetic	NRPS	SMCOG1127	condensationdomain-containingprotein	226.9	8.7e-69	gene_id=MTG009_ctg33_g1;nRPS_PKS=Domain:Condensation_tLCL(12-327).E-value:3.3e-53.Score:172.4.MatchesaSDomain:nrpspksdomains_ctg33_1_Condensation_LCL,type:NRPS-likeprotein;transcript_id=MTG009_ctg33_1;gene_functions=biosynthetic(rule-based-clusters)NRPS:AMP-binding,biosynthetic(rule-based-clusters)NRPS:Condensation,biosynthetic-additional(smcogs)SMCOG1127:condensationdomain-containingprotein(Scor…
MAG009	MAG009_region33	NRPS	NRP	MAG009_region33_g2	1787	6538	4752	core_gene	biosynthetic	NRPS	SMCOG1002	AMP-dependentsynthetaseandligase	331.5	1.2e-100	gene_id=MTG009_ctg33_g2;nRPS_PKS=Domain:Condensation_tLCL(19-318).E-value:3.2e-116.Score:379.3.MatchesaSDomain:nrpspksdomains_ctg33_2_Condensation_LCL,Domain:AMP-binding(481-911).E-value:8.4e-91.Score:296.3.MatchesaSDomain:nrpspksdomains_ctg33_2_AMP-binding,Domain:PCP(1021-1089).E-value:8.9e-30.Score:94.5.MatchesaSDomain:nrpspksdomains_ctg33_2_PCP,Domain:Condensation_LCL(1109-1409).E-value:1.7e-1…
MAG009	MAG009_region33	NRPS	NRP	MAG009_region33_g3	6531	6872	342	accessory_gene	additional_biosynthetic		rule-based				gene_id=MTG009_ctg33_g3;nRPS_PKS=Domain:PCP(6-75).E-value:8.8e-31.Score:97.7.MatchesaSDomain:nrpspksdomains_tctg33_3_PCP,type:other;transcript_id=MTG009_ctg33_3;gene_functions=biosynthetic-additional(rule-based-clusters)PP-binding;gene_kind=biosynthetic-additional;sec_met_domain=PP-binding(E-value:2.5e-20%2Cbitscore:60.6%2Cseeds:164%2Ctool:rule-based-clusters);transl_table=11;translation=length13
MAG009	MAG009_region35	NRPS	NRP	MAG009_region35_g1	#N/A	#N/A	4893	core_gene	biosynthetic	NRPS					gene_id=MTG009_ctg35_g1.CDS;Alias=ctg35_1;nRPS_tPKS=Domain:Condensation_LCL(8-280).E-value:4.8e-52.Score:168.6.MatchesaSDomain:nrpspksdomains_ctg35_1_Condensation_LCL,Domain:AMP-binding(404-805).E-value:2e-113.Score:370.7.MatchesaSDomain:nrpspksdomains_ctg35_1_AMP-binding,Domain:PCP(1492-1560).E-value:3.6e-27.Score:86.2.MatchesaSDomain:nrpspksdomains_ctg35_1_PCP,type:NRPS;transcript_id=MTG009_ctg…
MAG009	MAG009_region35	NRPS	NRP	MAG009_region35_g2	5027	6058	1032	accessory_gene	additional_biosynthetic		SMCOG1046	DioxygenaseTauD/TfdA	442.9	8.5e-135	gene_id=MTG009_ctg35_g2;transcript_id=MTG009_ctg35_t2;gene_functions=biosynthetic-additional(smcogs)SMCOG1046:DioxygenaseTauD/TfdA(Score:442.9%3BE-value:8.5e-135);gene_kind=biosynthetic-additional;transl_table=11;translation=length.343
MAG009	MAG009_region35	NRPS	NRP	MAG009_region35_g3	6077	7132	1056	accessory_gene	additional_biosynthetic		SMCOG1046	DioxygenaseTauD/TfdA	407.9	3.6e-124	gene_id=MTG009_ctg35_g3;transcript_id=MTG009_ctg35_t3;gene_functions=biosynthetic-additional(smcogs)SMCOG1046:DioxygenaseTauD/TfdA(Score:407.9%3BE-value:3.6e-124);gene_kind=biosynthetic-additional;transl_table=11;translation=length.351
MAG009	MAG009_region35	NRPS	NRP	MAG009_region35_g4	7157	8371	1215	core_gene	biosynthetic	NRPS	SMCOG1127	condensationdomain-containingprotein	364.5	1.5e-110	gene_id=MTG009_ctg35_g4;nRPS_PKS=Domain:Condensation_tLCL(2-210).E-value:2.3e-85.Score:277.9.MatchesaSDomain:nrpspksdomains_ctg35_4_Condensation_LCL,type:NRPS-likeprotein;transcript_id=MTG009_ctg35_4;gene_functions=biosynthetic(rule-based-clusters)NRPS:Condensation,biosynthetic-additional(smcogs)SMCOG1127:condensationdomain-containingprotein(Score:364.5%3BE-value:1.5e-110);gene_kind=biosynthetic;…
MAG009	MAG009_region35	NRPS	NRP	MAG009_region35_g5	8401	11343	2943	core_gene	biosynthetic	NRPS	SMCOG1127	condensationdomain-containingprotein	236.3	1.3e-71	gene_id=MTG009_ctg35_g5;nRPS_PKS=Domain:Condensation_tLCL(9-306).E-value:3.3e-52.Score:169.MatchesaSDomain:nrpspksdomains_ctg35_5_Condensation_LCL,Domain:AMP-binding(470-871).E-value:1.7e-119.Score:390.8.MatchesaSDomain:nrpspksdomains_ctg35_5_AMP-binding,type:NRPS;transcript_id=MTG009_ctg35_5;gene_functions=biosynthetic(rule-based-clusters)NRPS:AMP-binding,biosynthetic(rule-based-clusters)NRPS:Co…
MAG009	MAG009_region35	NRPS	NRP	MAG009_region35_g6	11428	12471	1044	accessory_gene	additional_biosynthetic		SMCOG1046	DioxygenaseTauD/TfdA	425	2.3e-129	gene_id=MTG009_ctg35_g6;transcript_id=MTG009_ctg35_t6;gene_functions=biosynthetic-additional(smcogs)SMCOG1046:DioxygenaseTauD/TfdA(Score:425%3BE-value:2.3e-129);gene_kind=biosynthetic-additional;transl_table=11;translation=length.347
MAG009	MAG009_region35	NRPS	NRP	MAG009_region35_g7	12474	15197	2724	core_gene	biosynthetic	NRPS	SMCOG1002	AMP-dependentsynthetaseandligase	258.2	2e-78	gene_id=MTG009_ctg35_g7;nRPS_PKS=Domain:AMP-binding(12-275).E-value:8e-74.Score:240.3.MatchesaSDomain:nrpspksdomains_tctg35_7_AMP-binding,Domain:PCP(341-409).E-value:4.2e-29.Score:92.4.MatchesaSDomain:nrpspksdomains_ctg35_7_PCP,Domain:Condensation_LCL(428-729).E-value:1.9e-120.Score:393.MatchesaSDomain:nrpspksdomains_ctg35_7_Condensation_LCL,type:NRPS;transcript_id=MTG009_ctg35_7;gene_functions=b…
MAG009	MAG009_region43	NRPS,T1PKS	hybrids NRP/T1PKS	MAG009_region43_g100	76654	77079	426	ND							gene_id=MTG009_ctg43_g100;transcript_id=MTG009_ctg43_t100;transl_table=11;translation=length41
MAG009	MAG009_region43	NRPS,T1PKS	hybrids NRP/T1PKS	MAG009_region43_g101	77367	77666	300	ND							gene_id=MTG009_ctg43_g101;transcript_id=MTG009_ctg43_t101;transl_table=11;translation=length.99
MAG009	MAG009_region43	NRPS,T1PKS	hybrids NRP/T1PKS	MAG009_region43_g102	77727	78449	723	accessory_gene	additional_biosynthetic		SMCOG1115	HAD-superfamilyhydrolasesubfamilyIAvariant	182.8	1e-55	gene_id=MTG009_ctg43_g102;transcript_id=MTG009_ctg43_t102;gene_functions=biosynthetic-additional(smcogs)SMCOG1115:HAD-superfamilyhydrolase%2CsubfamilyIA%2Cvariant(Score:182.8%3BE-value:1e-55);gene_kind=biosynthetic-additional;transl_table=11;translation=length.240
MAG009	MAG009_region43	NRPS,T1PKS	hybrids NRP/T1PKS	MAG009_region43_g103	78503	78757	255	ND							gene_id=MTG009_ctg43_g103;transcript_id=MTG009_ctg43_t103;transl_table=11;translation=length.84
MAG009	MAG009_region43	NRPS,T1PKS	hybrids NRP/T1PKS	MAG009_region43_g104	78994	79290	297	ND							gene_id=MTG009_ctg43_g104;transcript_id=MTG009_ctg43_t104;transl_table=11;translation=length.98
MAG009	MAG009_region43	NRPS,T1PKS	hybrids NRP/T1PKS	MAG009_region43_g105	79258	79563	306	ND							gene_id=MTG009_ctg43_g105;transcript_id=MTG009_ctg43_t105;transl_table=11;translation=length01
MAG009	MAG009_region43	NRPS,T1PKS	hybrids NRP/T1PKS	MAG009_region43_g106	79947	80759	813	accessory_gene	other		SMCOG1157	hypotheticalprotein	175.8	2e-53	gene_id=MTG009_ctg43_g106;transcript_id=MTG009_ctg43_t106;gene_functions=other(smcogs)SMCOG1157:hypotheticalprotein(Score:175.8%3BE-value:2e-53);gene_kind=other;transl_table=11;translation=length.270
MAG009	MAG009_region43	NRPS,T1PKS	hybrids NRP/T1PKS	MAG009_region43_g107	80716	81804	1089	ND							gene_id=MTG009_ctg43_g107;transcript_id=MTG009_ctg43_t107;transl_table=11;translation=length.362
MAG009	MAG009_region43	NRPS,T1PKS	hybrids NRP/T1PKS	MAG009_region43_g108	82546	84423	1878	accessory_gene	additional_biosynthetic		SMCOG1053	beta-lactamase	245.6	1e-74	gene_id=MTG009_ctg43_g108;transcript_id=MTG009_ctg43_t108;gene_functions=biosynthetic-additional(smcogs)SMCOG1053:beta-lactamase(Score:245.6%3BE-value:1e-74);gene_kind=biosynthetic-additional;transl_table=11;translation=length.625
MAG009	MAG009_region43	NRPS,T1PKS	hybrids NRP/T1PKS	MAG009_region43_g109	84916	85179	264	ND							gene_id=MTG009_ctg43_g109;transcript_id=MTG009_ctg43_t109;transl_table=11;translation=length.87
MAG009	MAG009_region43	NRPS,T1PKS	hybrids NRP/T1PKS	MAG009_region43_g110	85714	86310	597	ND							gene_id=MTG009_ctg43_g110;transcript_id=MTG009_ctg43_t110;transl_table=11;translation=length98
MAG009	MAG009_region43	NRPS,T1PKS	hybrids NRP/T1PKS	MAG009_region43_g111	86845	87600	756	ND							gene_id=MTG009_ctg43_g111;transcript_id=MTG009_ctg43_t111;transl_table=11;translation=length.251
MAG009	MAG009_region43	NRPS,T1PKS	hybrids NRP/T1PKS	MAG009_region43_g112	87614	88588	975	ND							gene_id=MTG009_ctg43_g112;transcript_id=MTG009_ctg43_t112;transl_table=11;translation=length.324
MAG009	MAG009_region43	NRPS,T1PKS	hybrids NRP/T1PKS	MAG009_region43_g64	1481	1618	138	ND							gene_id=MTG009_ctg43_g64;transcript_id=MTG009_ctg43_t64;transl_table=11;translation=length.45
MAG009	MAG009_region43	NRPS,T1PKS	hybrids NRP/T1PKS	MAG009_region43_g65	1676	4198	2523	accessory_gene	additional_biosynthetic		SMCOG1025	diguanylatecyclase	216.8	1e-65	gene_id=MTG009_ctg43_g65;transcript_id=MTG009_ctg43_t65;gene_functions=biosynthetic-additional(smcogs)SMCOG1025:diguanylatecyclase(Score:216.8%3BE-value:1e-65);gene_kind=biosynthetic-additional;transl_table=11;translation=length.840
MAG009	MAG009_region43	NRPS,T1PKS	hybrids NRP/T1PKS	MAG009_region43_g66	4650	7787	3138	ND							gene_id=MTG009_ctg43_g66;transcript_id=MTG009_ctg43_t66;transl_table=11;translation=length045
MAG009	MAG009_region43	NRPS,T1PKS	hybrids NRP/T1PKS	MAG009_region43_g67	8249	9373	1125	ND							gene_id=MTG009_ctg43_g67;transcript_id=MTG009_ctg43_t67;transl_table=11;translation=length.374
MAG009	MAG009_region43	NRPS,T1PKS	hybrids NRP/T1PKS	MAG009_region43_g68	9381	10022	642	ND							gene_id=MTG009_ctg43_g68;transcript_id=MTG009_ctg43_t68;transl_table=11;translation=length.213
MAG009	MAG009_region43	NRPS,T1PKS	hybrids NRP/T1PKS	MAG009_region43_g69	10019	11323	1305	ND							gene_id=MTG009_ctg43_g69;transcript_id=MTG009_ctg43_t69;transl_table=11;translation=length.434
MAG009	MAG009_region43	NRPS,T1PKS	hybrids NRP/T1PKS	MAG009_region43_g70	11376	12446	1071	accessory_gene	additional_biosynthetic		SMCOG1019	aminotransferase	140.5	1.2e-42	gene_id=MTG009_ctg43_g70;nRPS_PKS=Domain:Aminotran_t1_2(26-351).E-value:1.9e-50.Score:163.7.MatchesaSDomain:nrpspksdomains_ctg43_70_Aminotran_1_2,type:other;transcript_id=MTG009_ctg43_70;gene_functions=biosynthetic-additional(smcogs)SMCOG1019:aminotransferase(Score:140.5%3BE-value:1.2e-42);gene_kind=biosynthetic-additional;transl_table=11;translation=length.356
MAG009	MAG009_region43	NRPS,T1PKS	hybrids NRP/T1PKS	MAG009_region43_g71	12517	13119	603	ND							gene_id=MTG009_ctg43_g71;transcript_id=MTG009_ctg43_t71;transl_table=11;translation=length.200
MAG009	MAG009_region43	NRPS,T1PKS	hybrids NRP/T1PKS	MAG009_region43_g72	13116	13739	624	ND							gene_id=MTG009_ctg43_g72;transcript_id=MTG009_ctg43_t72;transl_table=11;translation=length.207
MAG009	MAG009_region43	NRPS,T1PKS	hybrids NRP/T1PKS	MAG009_region43_g73	13747	14514	768	ND							gene_id=MTG009_ctg43_g73;transcript_id=MTG009_ctg43_t73;transl_table=11;translation=length.255
MAG009	MAG009_region43	NRPS,T1PKS	hybrids NRP/T1PKS	MAG009_region43_g74	14511	15188	678	ND							gene_id=MTG009_ctg43_g74;transcript_id=MTG009_ctg43_t74;transl_table=11;translation=length.225
MAG009	MAG009_region43	NRPS,T1PKS	hybrids NRP/T1PKS	MAG009_region43_g75	15185	15970	786	accessory_gene	additional_biosynthetic		SMCOG1207	inositolmonophosphatase	215.3	2e-65	gene_id=MTG009_ctg43_g75;transcript_id=MTG009_ctg43_t75;gene_functions=biosynthetic-additional(smcogs)SMCOG1207:inositolmonophosphatase(Score:215.3%3BE-value:2e-65);gene_kind=biosynthetic-additional;transl_table=11;translation=length.261
MAG009	MAG009_region43	NRPS,T1PKS	hybrids NRP/T1PKS	MAG009_region43_g76	16044	16769	726	ND							gene_id=MTG009_ctg43_g76;transcript_id=MTG009_ctg43_t76;transl_table=11;translation=length.241
MAG009	MAG009_region43	NRPS,T1PKS	hybrids NRP/T1PKS	MAG009_region43_g77	16912	19638	2727	ND							gene_id=MTG009_ctg43_g77;transcript_id=MTG009_ctg43_t77;transl_table=11;translation=length.908
MAG009	MAG009_region43	NRPS,T1PKS	hybrids NRP/T1PKS	MAG009_region43_g78	20001	31565	11565	core_gene	biosynthetic	NRPS	SMCOG1127	condensationdomain-containingprotein	468.5	4.2e-142	gene_id=MTG009_ctg43_g78;nRPS_PKS=Domain:Condensation_tLCL(27-328).E-value:4.8e-121.Score:395.MatchesaSDomain:nrpspksdomains_ctg43_78_Condensation_LCL,Domain:AMP-binding(492-894).E-value:2.2e-107.Score:350.9.MatchesaSDomain:nrpspksdomains_ctg43_78_AMP-binding,Domain:PCP(1005-1072).E-value:1.8e-25.Score:80.7.MatchesaSDomain:nrpspksdomains_ctg43_78_PCP,Domain:Condensation_LCL(1096-1393).E-value:8.5…
MAG009	MAG009_region43	NRPS,T1PKS	hybrids NRP/T1PKS	MAG009_region43_g79	31586	39457	7872	core_gene	biosynthetic	NRPS	SMCOG1127	condensationdomain-containingprotein	477.5	7.9e-145	gene_id=MTG009_ctg43_g79;nRPS_PKS=Domain:Condensation_tLCL(53-352).E-value:4.6e-113.Score:368.9.MatchesaSDomain:nrpspksdomains_ctg43_79_Condensation_LCL,Domain:AMP-binding(516-916).E-value:1e-117.Score:384.8.MatchesaSDomain:nrpspksdomains_ctg43_79_AMP-binding,Domain:PCP(1026-1093).E-value:3.7e-26.Score:82.9.MatchesaSDomain:nrpspksdomains_ctg43_79_PCP,Domain:Condensation_LCL(1113-1414).E-value:5e-…
MAG009	MAG009_region43	NRPS,T1PKS	hybrids NRP/T1PKS	MAG009_region43_g80	39479	42808	3330	core_gene	biosynthetic	NRPS	SMCOG1127	condensationdomain-containingprotein	410	2.4e-124	gene_id=MTG009_ctg43_g80;nRPS_PKS=Domain:Condensation_tLCL(49-345).E-value:7.3e-103.Score:335.4.MatchesaSDomain:nrpspksdomains_ctg43_80_Condensation_LCL,Domain:AMP-binding(511-908).E-value:5.4e-113.Score:369.4.MatchesaSDomain:nrpspksdomains_ctg43_80_AMP-binding,Domain:PCP(1019-1087).E-value:2e-25.Score:80.5.MatchesaSDomain:nrpspksdomains_ctg43_80_PCP,type:NRPS;transcript_id=MTG009_ctg43_80;gene_f…
MAG009	MAG009_region43	NRPS,T1PKS	hybrids NRP/T1PKS	MAG009_region43_g81	42850	44133	1284	accessory_gene	other		SMCOG1251	luciferasefamilyprotein	419.6	1.7e-127	gene_id=MTG009_ctg43_g81;transcript_id=MTG009_ctg43_t81;gene_functions=other(smcogs)SMCOG1251:luciferasefamilyprotein(Score:419.6%3BE-value:1.7e-127);gene_kind=other;transl_table=11;translation=length.427
MAG009	MAG009_region43	NRPS,T1PKS	hybrids NRP/T1PKS	MAG009_region43_g82	44193	48884	4692	core_gene	biosynthetic	T1PKS	SMCOG1093	Beta-ketoacylsynthase	72.9	3.5e-22	gene_id=MTG009_ctg43_g82;nRPS_PKS=Domain:PKS_tKS(Hybrid-KS)(10-436).E-value:2.3e-165.Score:542.4.MatchesaSDomain:nrpspksdomains_ctg43_82_PKS_KS,Domain:PKS_AT(534-830).E-value:1.6e-109.Score:357.6.MatchesaSDomain:nrpspksdomains_ctg43_82_PKS_AT,Domain:PKS_KR(1160-1353).E-value:3e-45.Score:146.2.MatchesaSDomain:nrpspksdomains_ctg43_82_PKS_KR,Domain:PCP(1453-1522).E-value:3.2e-26.Score:83.MatchesaSDo…
MAG009	MAG009_region43	NRPS,T1PKS	hybrids NRP/T1PKS	MAG009_region43_g83	49181	49858	678	ND							gene_id=MTG009_ctg43_g83;transcript_id=MTG009_ctg43_t83;transl_table=11;translation=length.225
MAG009	MAG009_region43	NRPS,T1PKS	hybrids NRP/T1PKS	MAG009_region43_g84	50117	50911	795	core_gene	biosynthetic	NRPS					gene_id=MTG009_ctg43_g84;nRPS_PKS=Domain:PCP(157-226).E-value:2.2e-22.Score:70.8.MatchesaSDomain:nrpspksdomains_tctg43_84_PCP,type:other;transcript_id=MTG009_ctg43_84;gene_functions=biosynthetic(rule-based-clusters)NRPS:AMP-binding,biosynthetic-additional(rule-based-clusters)PP-binding;gene_kind=biosynthetic;sec_met_domain=AMP-binding(E-value:2.9e-25%2Cbitscore:81.4%2Cseeds:400%2Ctool:rule-based-…
MAG009	MAG009_region43	NRPS,T1PKS	hybrids NRP/T1PKS	MAG009_region43_g85	50908	52881	1974	core_gene	biosynthetic	NRPS	SMCOG1127	condensationdomain-containingprotein	282.8	9.6e-86	gene_id=MTG009_ctg43_g85;nRPS_PKS=Domain:AMP-binding(318-642).E-value:5.8e-88.Score:286.9.MatchesaSDomain:nrpspksdomains_tctg43_85_AMP-binding,type:NRPS-likeprotein;transcript_id=MTG009_ctg43_85;gene_functions=biosynthetic(rule-based-clusters)NRPS:AMP-binding,biosynthetic(rule-based-clusters)NRPS:Condensation,biosynthetic-additional(smcogs)SMCOG1127:condensationdomain-containingprotein(Score:282.…
MAG009	MAG009_region43	NRPS,T1PKS	hybrids NRP/T1PKS	MAG009_region43_g86	52841	53647	807	core_gene	biosynthetic	NRPS	SMCOG1127	condensationdomain-containingprotein	78.5	1e-23	gene_id=MTG009_ctg43_g86;nRPS_PKS=Domain:PCP(99-167).E-value:1e-28.Score:91.MatchesaSDomain:nrpspksdomains_tctg43_86_PCP,type:other;transcript_id=MTG009_ctg43_86;gene_functions=biosynthetic(rule-based-clusters)NRPS:Condensation,biosynthetic-additional(rule-based-clusters)PP-binding,biosynthetic-additional(smcogs)SMCOG1127:condensationdomain-containingprotein(Score:78.5%3BE-value:1e-23);gene_kind=…
MAG009	MAG009_region43	NRPS,T1PKS	hybrids NRP/T1PKS	MAG009_region43_g87	53595	55256	1662	core_gene	biosynthetic	NRPS	SMCOG1002	AMP-dependentsynthetaseandligase	210.8	4.6e-64	gene_id=MTG009_ctg43_g87;nRPS_PKS=Domain:AMP-binding(136-461).E-value:3.6e-80.Score:261.2.MatchesaSDomain:nrpspksdomains_tctg43_87_AMP-binding,type:NRPS-likeprotein;transcript_id=MTG009_ctg43_87;gene_functions=biosynthetic(rule-based-clusters)NRPS:AMP-binding,biosynthetic-additional(smcogs)SMCOG1002:AMP-dependentsynthetaseandligase(Score:210.8%3BE-value:4.6e-64);gene_kind=biosynthetic;sec_met_dom…
MAG009	MAG009_region43	NRPS,T1PKS	hybrids NRP/T1PKS	MAG009_region43_g88	55220	58360	3141	core_gene	biosynthetic	NRPS	SMCOG1002	AMP-dependentsynthetaseandligase	423.3	1.7e-128	gene_id=MTG009_ctg43_g88;nRPS_PKS=Domain:AMP-binding(136-540).E-value:1.2e-128.Score:420.9.MatchesaSDomain:nrpspksdomains_tctg43_88_AMP-binding,Domain:PCP(650-718).E-value:4.6e-27.Score:85.8.MatchesaSDomain:nrpspksdomains_ctg43_88_PCP,Domain:Condensation_LCL(738-1020).E-value:4.9e-108.Score:352.4.MatchesaSDomain:nrpspksdomains_ctg43_88_Condensation_LCL,type:NRPS;transcript_id=MTG009_ctg43_88;gene…
MAG009	MAG009_region43	NRPS,T1PKS	hybrids NRP/T1PKS	MAG009_region43_g89	58324	59061	738	core_gene	biosynthetic	NRPS	SMCOG1127	condensationdomain-containingprotein	193.6	1e-58	gene_id=MTG009_ctg43_g89;nRPS_PKS=Domain:Condensation_tLCL(46-215).E-value:2e-57.Score:186.2.MatchesaSDomain:nrpspksdomains_ctg43_89_Condensation_LCL,type:NRPS-likeprotein;transcript_id=MTG009_ctg43_89;gene_functions=biosynthetic(rule-based-clusters)NRPS:Condensation,biosynthetic-additional(smcogs)SMCOG1127:condensationdomain-containingprotein(Score:193.6%3BE-value:1e-58);gene_kind=biosynthetic;s…
MAG009	MAG009_region43	NRPS,T1PKS	hybrids NRP/T1PKS	MAG009_region43_g90	59058	69014	9957	core_gene	biosynthetic	NRPS	SMCOG1127	condensationdomain-containingprotein	353.2	4.2e-107	gene_id=MTG009_ctg43_g90;nRPS_PKS=Domain:CAL_tdomain(51-492).E-value:1.2e-123.Score:404.9.MatchesaSDomain:nrpspksdomains_ctg43_90_CAL_domain,Domain:PP-binding(607-672).E-value:1.8e-13.Score:42.6.MatchesaSDomain:nrpspksdomains_ctg43_90_PP-binding,Domain:Condensation_LCL(702-997).E-value:5.6e-100.Score:325.9.MatchesaSDomain:nrpspksdomains_ctg43_90_Condensation_LCL,Domain:AMP-binding(1177-1584).E-va…
MAG009	MAG009_region43	NRPS,T1PKS	hybrids NRP/T1PKS	MAG009_region43_g91	69269	70507	1239	ND							gene_id=MTG009_ctg43_g91;transcript_id=MTG009_ctg43_t91;transl_table=11;translation=length.412
MAG009	MAG009_region43	NRPS,T1PKS	hybrids NRP/T1PKS	MAG009_region43_g92	70533	70895	363	ND							gene_id=MTG009_ctg43_g92;transcript_id=MTG009_ctg43_t92;transl_table=11;translation=length20
MAG009	MAG009_region43	NRPS,T1PKS	hybrids NRP/T1PKS	MAG009_region43_g93	70923	71168	246	ND							gene_id=MTG009_ctg43_g93;transcript_id=MTG009_ctg43_t93;transl_table=11;translation=length.81
MAG009	MAG009_region43	NRPS,T1PKS	hybrids NRP/T1PKS	MAG009_region43_g94	71496	73193	1698	ND							gene_id=MTG009_ctg43_g94;transcript_id=MTG009_ctg43_t94;transl_table=11;translation=length.565
MAG009	MAG009_region43	NRPS,T1PKS	hybrids NRP/T1PKS	MAG009_region43_g95	73207	73380	174	ND							gene_id=MTG009_ctg43_g95;transcript_id=MTG009_ctg43_t95;transl_table=11;translation=length.57
MAG009	MAG009_region43	NRPS,T1PKS	hybrids NRP/T1PKS	MAG009_region43_g96	73464	74198	735	ND							gene_id=MTG009_ctg43_g96;transcript_id=MTG009_ctg43_t96;transl_table=11;translation=length.244
MAG009	MAG009_region43	NRPS,T1PKS	hybrids NRP/T1PKS	MAG009_region43_g97	74602	74922	321	ND							gene_id=MTG009_ctg43_g97;transcript_id=MTG009_ctg43_t97;transl_table=11;translation=length06
MAG009	MAG009_region43	NRPS,T1PKS	hybrids NRP/T1PKS	MAG009_region43_g98	74919	75020	102	ND							gene_id=MTG009_ctg43_g98;transcript_id=MTG009_ctg43_t98;transl_table=11;translation=length.33
MAG009	MAG009_region43	NRPS,T1PKS	hybrids NRP/T1PKS	MAG009_region43_g99	75826	76560	735	ND							gene_id=MTG009_ctg43_g99;transcript_id=MTG009_ctg43_t99;transl_table=11;translation=length.244
MAG009	MAG009_region44	arylpolyene	Others	MAG009_region44_g44	215	1294	1080	accessory_gene	other		SMCOG1241	lipoproteindsbF	120.3	1.2e-36	gene_id=MTG009_ctg44_g44;transcript_id=MTG009_ctg44_t44;gene_functions=other(smcogs)SMCOG1241:lipoproteindsbF(Score:120.3%3BE-value:1.2e-36);gene_kind=other;transl_table=11;translation=length.359
MAG009	MAG009_region44	arylpolyene	Others	MAG009_region44_g45	1522	2250	729	ND							gene_id=MTG009_ctg44_g45;transcript_id=MTG009_ctg44_t45;transl_table=11;translation=length.242
MAG009	MAG009_region44	arylpolyene	Others	MAG009_region44_g46	2247	3371	1125	ND							gene_id=MTG009_ctg44_g46;transcript_id=MTG009_ctg44_t46;transl_table=11;translation=length.374
MAG009	MAG009_region44	arylpolyene	Others	MAG009_region44_g47	3568	4245	678	ND							gene_id=MTG009_ctg44_g47;transcript_id=MTG009_ctg44_t47;transl_table=11;translation=length.225
MAG009	MAG009_region44	arylpolyene	Others	MAG009_region44_g48	5349	5954	606	ND							gene_id=MTG009_ctg44_g48;transcript_id=MTG009_ctg44_t48;transl_table=11;translation=length.201
MAG009	MAG009_region44	arylpolyene	Others	MAG009_region44_g49	6278	7894	1617	ND							gene_id=MTG009_ctg44_g49;transcript_id=MTG009_ctg44_t49;transl_table=11;translation=length.538
MAG009	MAG009_region44	arylpolyene	Others	MAG009_region44_g50	8552	9148	597	ND							gene_id=MTG009_ctg44_g50;transcript_id=MTG009_ctg44_t50;transl_table=11;translation=length98
MAG009	MAG009_region44	arylpolyene	Others	MAG009_region44_g51	9064	9234	171	ND							gene_id=MTG009_ctg44_g51;transcript_id=MTG009_ctg44_t51;transl_table=11;translation=length.56
MAG009	MAG009_region44	arylpolyene	Others	MAG009_region44_g52	9502	9969	468	ND							gene_id=MTG009_ctg44_g52;transcript_id=MTG009_ctg44_t52;transl_table=11;translation=length55
MAG009	MAG009_region44	arylpolyene	Others	MAG009_region44_g53	10755	12011	1257	accessory_gene	additional_biosynthetic		SMCOG1022	Beta-ketoacylsynthase	231.9	2.2e-70	gene_id=MTG009_ctg44_g53;nRPS_PKS=Domain:PKS_tKS(Iterative-KS)(128-414).E-value:3.8e-45.Score:146.2.MatchesaSDomain:nrpspksdomains_ctg44_53_PKS_KS,type:PKS/NRPS-likeprotein;transcript_id=MTG009_ctg44_53;gene_functions=biosynthetic-additional(rule-based-clusters)t2fas,biosynthetic-additional(smcogs)SMCOG1022:Beta-ketoacylsynthase(Score:231.9%3BE-value:2.2e-70);gene_kind=biosynthetic-additional;sec…
MAG009	MAG009_region44	arylpolyene	Others	MAG009_region44_g54	12101	12367	267	accessory_gene	additional_biosynthetic		rule-based				gene_id=MTG009_ctg44_g54;nRPS_PKS=Domain:PP-binding(29-79).E-value:2.9e-12.Score:38.8.MatchesaSDomain:nrpspksdomains_tctg44_54_PP-binding,type:other;transcript_id=MTG009_ctg44_54;gene_functions=biosynthetic-additional(rule-based-clusters)PP-binding;gene_kind=biosynthetic-additional;sec_met_domain=PP-binding(E-value:4.6e-12%2Cbitscore:38.8%2Cseeds:164%2Ctool:rule-based-clusters);transl_table=11;tr…
MAG009	MAG009_region44	arylpolyene	Others	MAG009_region44_g55	12414	13475	1062	ND							gene_id=MTG009_ctg44_g55;transcript_id=MTG009_ctg44_t55;transl_table=11;translation=length.353
MAG009	MAG009_region44	arylpolyene	Others	MAG009_region44_g56	13647	13787	141	ND							gene_id=MTG009_ctg44_g56;transcript_id=MTG009_ctg44_t56;transl_table=11;translation=length.46
MAG009	MAG009_region44	arylpolyene	Others	MAG009_region44_g57	14038	15582	1545	accessory_gene	other		SMCOG1277	RadicalSAMdomainprotein	184.2	6.2e-56	gene_id=MTG009_ctg44_g57;transcript_id=MTG009_ctg44_t57;gene_functions=biosynthetic-additional(rule-based-clusters)PF04055,other(smcogs)SMCOG1277:RadicalSAMdomainprotein(Score:184.2%3BE-value:6.2e-56);gene_kind=biosynthetic-additional;sec_met_domain=PF04055(E-value:7e-14%2Cbitscore:44.9%2Cseeds:518%2Ctool:rule-based-clusters);transl_table=11;translation=length.514
MAG009	MAG009_region44	arylpolyene	Others	MAG009_region44_g58	15582	17255	1674	accessory_gene	additional_biosynthetic		SMCOG1002	AMP-dependentsynthetaseandligase	310.6	2.6e-94	gene_id=MTG009_ctg44_g58;nRPS_PKS=Domain:CAL_tdomain(152-459).E-value:3.2e-71.Score:231.4.MatchesaSDomain:nrpspksdomains_ctg44_58_CAL_domain,type:other;transcript_id=MTG009_ctg44_58;gene_functions=biosynthetic-additional(rule-based-clusters)AMP-binding,biosynthetic-additional(smcogs)SMCOG1002:AMP-dependentsynthetaseandligase(Score:310.6%3BE-value:2.6e-94);gene_kind=biosynthetic-additional;sec_met…
MAG009	MAG009_region44	arylpolyene	Others	MAG009_region44_g59	17269	18201	933	accessory_gene	additional_biosynthetic		SMCOG1084	3-oxoacyl-(acylcarrierprotein)synthaseIII	316.7	2.5e-96	gene_id=MTG009_ctg44_g59;transcript_id=MTG009_ctg44_t59;gene_functions=biosynthetic-additional(rule-based-clusters)fabH,biosynthetic-additional(smcogs)SMCOG1084:3-oxoacyl-(acylcarrierprotein)synthaseIII(Score:316.7%3BE-value:2.5e-96);gene_kind=biosynthetic-additional;sec_met_domain=fabH(E-value:7.5e-97%2Cbitscore:316.6%2Cseeds:7%2Ctool:rule-based-clusters);transl_table=11;translation=length.310
MAG009	MAG009_region44	arylpolyene	Others	MAG009_region44_g60	18319	18453	135	ND							gene_id=MTG009_ctg44_g60;transcript_id=MTG009_ctg44_t60;transl_table=11;translation=length.44
MAG009	MAG009_region44	arylpolyene	Others	MAG009_region44_g61	18576	19013	438	accessory_gene	additional_biosynthetic		rule-based				gene_id=MTG009_ctg44_g61;transcript_id=MTG009_ctg44_t61;gene_functions=biosynthetic-additional(rule-based-clusters)PF07366;gene_kind=biosynthetic-additional;sec_met_domain=PF07366(E-value:1.6e-13%2Cbitscore:43.0%2Cseeds:29%2Ctool:rule-based-clusters);transl_table=11;translation=length45
MAG009	MAG009_region44	arylpolyene	Others	MAG009_region44_g62	19073	19966	894	ND							gene_id=MTG009_ctg44_g62;transcript_id=MTG009_ctg44_t62;transl_table=11;translation=length.297
MAG009	MAG009_region44	arylpolyene	Others	MAG009_region44_g63	20001	20648	648	core_gene	biosynthetic	arylpolyene	SMCOG1022	Beta-ketoacylsynthase	146.3	2.2e-44	gene_id=MTG009_ctg44_g63;nRPS_PKS=Domain:PKS_tKS(Trans-AT-KS)(11-202).E-value:3.4e-33.Score:106.9.MatchesaSDomain:nrpspksdomains_ctg44_63_PKS_KS,type:PKS/NRPS-likeprotein;transcript_id=MTG009_ctg44_63;gene_functions=biosynthetic(rule-based-clusters)arylpolyene:APE_KS1,biosynthetic-additional(smcogs)SMCOG1022:Beta-ketoacylsynthase(Score:146.3%3BE-value:2.2e-44);gene_kind=biosynthetic;sec_met_domai…
MAG009	MAG009_region44	arylpolyene	Others	MAG009_region44_g64	20737	20988	252	ND							gene_id=MTG009_ctg44_g64;transcript_id=MTG009_ctg44_t64;transl_table=11;translation=length.83
MAG009	MAG009_region44	arylpolyene	Others	MAG009_region44_g65	22145	22285	141	ND							gene_id=MTG009_ctg44_g65;transcript_id=MTG009_ctg44_t65;transl_table=11;translation=length.46
MAG009	MAG009_region44	arylpolyene	Others	MAG009_region44_g66	22651	23127	477	ND							gene_id=MTG009_ctg44_g66;transcript_id=MTG009_ctg44_t66;transl_table=11;translation=length58
MAG009	MAG009_region44	arylpolyene	Others	MAG009_region44_g67	23504	24310	807	ND							gene_id=MTG009_ctg44_g67;transcript_id=MTG009_ctg44_t67;transl_table=11;translation=length.268
MAG009	MAG009_region44	arylpolyene	Others	MAG009_region44_g68	24307	25107	801	accessory_gene	other		SMCOG1157	hypotheticalprotein	234.6	2.3e-71	gene_id=MTG009_ctg44_g68;transcript_id=MTG009_ctg44_t68;gene_functions=other(smcogs)SMCOG1157:hypotheticalprotein(Score:234.6%3BE-value:2.3e-71);gene_kind=other;transl_table=11;translation=length.266
MAG009	MAG009_region44	arylpolyene	Others	MAG009_region44_g69	25459	26601	1143	ND							gene_id=MTG009_ctg44_g69;transcript_id=MTG009_ctg44_t69;transl_table=11;translation=length.380
MAG009	MAG009_region44	arylpolyene	Others	MAG009_region44_g70	27515	28702	1188	accessory_gene	transport		SMCOG1020	majorfacilitatortransporter	92	6e-28	gene_id=MTG009_ctg44_g70;transcript_id=MTG009_ctg44_t70;gene_functions=transport(smcogs)SMCOG1020:majorfacilitatortransporter(Score:92%3BE-value:6e-28);gene_kind=transport;transl_table=11;translation=length.395
MAG009	MAG009_region44	arylpolyene	Others	MAG009_region44_g71	29197	29424	228	ND							gene_id=MTG009_ctg44_g71;transcript_id=MTG009_ctg44_t71;transl_table=11;translation=length.75
MAG009	MAG009_region44	arylpolyene	Others	MAG009_region44_g72	29537	31462	1926	accessory_gene	additional_biosynthetic		SMCOG1274	gamma-glutamyltranspeptidase	514.8	4.5e-156	gene_id=MTG009_ctg44_g72;transcript_id=MTG009_ctg44_t72;gene_functions=biosynthetic-additional(smcogs)SMCOG1274:gamma-glutamyltranspeptidase(Score:514.8%3BE-value:4.5e-156);gene_kind=biosynthetic-additional;transl_table=11;translation=length.641
MAG009	MAG009_region44	arylpolyene	Others	MAG009_region44_g73	31938	35195	3258	ND							gene_id=MTG009_ctg44_g73;transcript_id=MTG009_ctg44_t73;transl_table=11;translation=length085
MAG009	MAG009_region44	arylpolyene	Others	MAG009_region44_g74	36172	36894	723	ND							gene_id=MTG009_ctg44_g74;transcript_id=MTG009_ctg44_t74;transl_table=11;translation=length.240
MAG009	MAG009_region44	arylpolyene	Others	MAG009_region44_g75	37112	40453	3342	accessory_gene	regulatory		SMCOG1041	transcriptionalregulatorSARPfamily	97.4	1.3e-29	gene_id=MTG009_ctg44_g75;transcript_id=MTG009_ctg44_t75;gene_functions=regulatory(smcogs)SMCOG1041:transcriptionalregulator%2CSARPfamily(Score:97.4%3BE-value:1.3e-29);gene_kind=regulatory;transl_table=11;translation=length113
MAG009	MAG009_region46	NRPS-like	NRP	MAG009_region46_g70	150	1220	1071	accessory_gene	transport		SMCOG1186	polysaccharideexportprotein	96.9	1.7e-29	gene_id=MTG009_ctg46_g70;transcript_id=MTG009_ctg46_t70;gene_functions=biosynthetic-additional(rule-based-clusters)Poly_export,transport(smcogs)SMCOG1186:polysaccharideexportprotein(Score:96.9%3BE-value:1.7e-29);gene_kind=transport;sec_met_domain=Poly_export(E-value:1e-18%2Cbitscore:59.6%2Cseeds:183%2Ctool:rule-based-clusters);transl_table=11;translation=length.356
MAG009	MAG009_region46	NRPS-like	NRP	MAG009_region46_g71	1300	1569	270	ND							gene_id=MTG009_ctg46_g71;transcript_id=MTG009_ctg46_t71;transl_table=11;translation=length.89
MAG009	MAG009_region46	NRPS-like	NRP	MAG009_region46_g72	1759	2427	669	ND							gene_id=MTG009_ctg46_g72;transcript_id=MTG009_ctg46_t72;transl_table=11;translation=length.222
MAG009	MAG009_region46	NRPS-like	NRP	MAG009_region46_g73	3064	5997	2934	accessory_gene	regulatory		SMCOG1048	sensorhistidinekinase	166.2	2e-50	gene_id=MTG009_ctg46_g73;transcript_id=MTG009_ctg46_t73;gene_functions=regulatory(smcogs)SMCOG1048:sensorhistidinekinase(Score:166.2%3BE-value:2e-50);gene_kind=regulatory;transl_table=11;translation=length.977
MAG009	MAG009_region46	NRPS-like	NRP	MAG009_region46_g74	6017	6601	585	accessory_gene	regulatory		SMCOG1016	LuxRfamilyDNA-bindingresponseregulator	134.2	6e-41	gene_id=MTG009_ctg46_g74;transcript_id=MTG009_ctg46_t74;gene_functions=regulatory(smcogs)SMCOG1016:LuxRfamilyDNA-bindingresponseregulator(Score:134.2%3BE-value:6e-41);gene_kind=regulatory;transl_table=11;translation=length94
MAG009	MAG009_region46	NRPS-like	NRP	MAG009_region46_g75	6625	7680	1056	accessory_gene	additional_biosynthetic		SMCOG1027	isochorismatase	90.8	1.4e-27	gene_id=MTG009_ctg46_g75;transcript_id=MTG009_ctg46_t75;gene_functions=biosynthetic-additional(smcogs)SMCOG1027:isochorismatase(Score:90.8%3BE-value:1.4e-27);gene_kind=biosynthetic-additional;transl_table=11;translation=length.351
MAG009	MAG009_region46	NRPS-like	NRP	MAG009_region46_g76	7682	8407	726	ND							gene_id=MTG009_ctg46_g76;transcript_id=MTG009_ctg46_t76;transl_table=11;translation=length.241
MAG009	MAG009_region46	NRPS-like	NRP	MAG009_region46_g77	8510	8824	315	ND							gene_id=MTG009_ctg46_g77;transcript_id=MTG009_ctg46_t77;transl_table=11;translation=length04
MAG009	MAG009_region46	NRPS-like	NRP	MAG009_region46_g78	9245	9454	210	ND							gene_id=MTG009_ctg46_g78;transcript_id=MTG009_ctg46_t78;transl_table=11;translation=length.69
MAG009	MAG009_region46	NRPS-like	NRP	MAG009_region46_g79	9490	10242	753	accessory_gene	regulatory		SMCOG1133	Transcriptionregulatorcrp	64.4	1.5e-19	gene_id=MTG009_ctg46_g79;transcript_id=MTG009_ctg46_t79;gene_functions=regulatory(smcogs)SMCOG1133:Transcriptionregulator%2Ccrp(Score:64.4%3BE-value:1.5e-19);gene_kind=regulatory;transl_table=11;translation=length.250
MAG009	MAG009_region46	NRPS-like	NRP	MAG009_region46_g80	10387	11232	846	ND							gene_id=MTG009_ctg46_g80;transcript_id=MTG009_ctg46_t80;transl_table=11;translation=length.281
MAG009	MAG009_region46	NRPS-like	NRP	MAG009_region46_g81	11256	11681	426	ND							gene_id=MTG009_ctg46_g81;transcript_id=MTG009_ctg46_t81;transl_table=11;translation=length41
MAG009	MAG009_region46	NRPS-like	NRP	MAG009_region46_g82	11749	12492	744	ND							gene_id=MTG009_ctg46_g82;transcript_id=MTG009_ctg46_t82;transl_table=11;translation=length.247
MAG009	MAG009_region46	NRPS-like	NRP	MAG009_region46_g83	12662	12940	279	ND							gene_id=MTG009_ctg46_g83;transcript_id=MTG009_ctg46_t83;transl_table=11;translation=length.92
MAG009	MAG009_region46	NRPS-like	NRP	MAG009_region46_g84	13639	13974	336	ND							gene_id=MTG009_ctg46_g84;transcript_id=MTG009_ctg46_t84;transl_table=11;translation=length11
MAG009	MAG009_region46	NRPS-like	NRP	MAG009_region46_g85	13971	14291	321	ND							gene_id=MTG009_ctg46_g85;transcript_id=MTG009_ctg46_t85;transl_table=11;translation=length06
MAG009	MAG009_region46	NRPS-like	NRP	MAG009_region46_g86	14613	15404	792	ND							gene_id=MTG009_ctg46_g86;transcript_id=MTG009_ctg46_t86;transl_table=11;translation=length.263
MAG009	MAG009_region46	NRPS-like	NRP	MAG009_region46_g87	15410	16540	1131	ND							gene_id=MTG009_ctg46_g87;transcript_id=MTG009_ctg46_t87;transl_table=11;translation=length.376
MAG009	MAG009_region46	NRPS-like	NRP	MAG009_region46_g88	16676	17083	408	ND							gene_id=MTG009_ctg46_g88;transcript_id=MTG009_ctg46_t88;transl_table=11;translation=length35
MAG009	MAG009_region46	NRPS-like	NRP	MAG009_region46_g89	17076	18092	1017	ND							gene_id=MTG009_ctg46_g89;transcript_id=MTG009_ctg46_t89;transl_table=11;translation=length.338
MAG009	MAG009_region46	NRPS-like	NRP	MAG009_region46_g90	18126	18350	225	ND							gene_id=MTG009_ctg46_g90;transcript_id=MTG009_ctg46_t90;transl_table=11;translation=length.74
MAG009	MAG009_region46	NRPS-like	NRP	MAG009_region46_g91	18669	19799	1131	accessory_gene	additional_biosynthetic		rule-based				gene_id=MTG009_ctg46_g91;transcript_id=MTG009_ctg46_t91;gene_functions=biosynthetic-additional(rule-based-clusters)PF13186;gene_kind=biosynthetic-additional;sec_met_domain=PF13186(E-value:4e-12%2Cbitscore:39%2Cseeds:195%2Ctool:rule-based-clusters);transl_table=11;translation=length.376
MAG009	MAG009_region46	NRPS-like	NRP	MAG009_region46_g92	20001	23648	3648	core_gene	biosynthetic	NRPS-like	SMCOG1002	AMP-dependentsynthetaseandligase	271.4	2e-82	gene_id=MTG009_ctg46_g92;nRPS_PKS=Domain:AMP-binding(22-295).E-value:2e-75.Score:245.6.MatchesaSDomain:nrpspksdomains_tctg46_92_AMP-binding,Domain:nMT(389-608).E-value:1.8e-117.Score:384.0.MatchesaSDomain:nrpspksdomains_ctg46_92_nMT,Domain:PCP(827-895).E-value:8e-25.Score:78.6.MatchesaSDomain:nrpspksdomains_ctg46_92_PCP,Domain:Thioesterase(916-1151).E-value:6e-27.Score:87.3.MatchesaSDomain:nrpspk…
MAG009	MAG009_region48	NRPS,T1PKS	hybrids NRP/T1PKS	MAG009_region48_g1	3	176	174	ND							gene_id=MTG009_ctg48_g1;transcript_id=MTG009_ctg48_t1;transl_table=11;translation=length.57
MAG009	MAG009_region48	NRPS,T1PKS	hybrids NRP/T1PKS	MAG009_region48_g10	6475	6669	195	ND							gene_id=MTG009_ctg48_g10;transcript_id=MTG009_ctg48_t10;transl_table=11;translation=length.64
MAG009	MAG009_region48	NRPS,T1PKS	hybrids NRP/T1PKS	MAG009_region48_g11	6749	7546	798	accessory_gene	other		SMCOG1157	hypotheticalprotein	208.3	2.4e-63	gene_id=MTG009_ctg48_g11;transcript_id=MTG009_ctg48_t11;gene_functions=other(smcogs)SMCOG1157:hypotheticalprotein(Score:208.3%3BE-value:2.4e-63);gene_kind=other;transl_table=11;translation=length.265
MAG009	MAG009_region48	NRPS,T1PKS	hybrids NRP/T1PKS	MAG009_region48_g12	7491	8483	993	ND							gene_id=MTG009_ctg48_g12;transcript_id=MTG009_ctg48_t12;transl_table=11;translation=length.330
MAG009	MAG009_region48	NRPS,T1PKS	hybrids NRP/T1PKS	MAG009_region48_g13	8480	8614	135	ND							gene_id=MTG009_ctg48_g13;transcript_id=MTG009_ctg48_t13;transl_table=11;translation=length.44
MAG009	MAG009_region48	NRPS,T1PKS	hybrids NRP/T1PKS	MAG009_region48_g14	8616	9131	516	ND							gene_id=MTG009_ctg48_g14;transcript_id=MTG009_ctg48_t14;transl_table=11;translation=length71
MAG009	MAG009_region48	NRPS,T1PKS	hybrids NRP/T1PKS	MAG009_region48_g15	9137	9583	447	accessory_gene	other		SMCOG1097	transposase	111	9.9e-34	gene_id=MTG009_ctg48_g15;transcript_id=MTG009_ctg48_t15;gene_functions=other(smcogs)SMCOG1097:transposase(Score:111%3BE-value:9.9e-34);gene_kind=other;transl_table=11;translation=length48
MAG009	MAG009_region48	NRPS,T1PKS	hybrids NRP/T1PKS	MAG009_region48_g16	11034	13814	2781	ND							gene_id=MTG009_ctg48_g16;transcript_id=MTG009_ctg48_t16;transl_table=11;translation=length.926
MAG009	MAG009_region48	NRPS,T1PKS	hybrids NRP/T1PKS	MAG009_region48_g17	14336	14497	162	ND							gene_id=MTG009_ctg48_g17;transcript_id=MTG009_ctg48_t17;transl_table=11;translation=length.53
MAG009	MAG009_region48	NRPS,T1PKS	hybrids NRP/T1PKS	MAG009_region48_g18	14549	15049	501	ND							gene_id=MTG009_ctg48_g18;transcript_id=MTG009_ctg48_t18;transl_table=11;translation=length66
MAG009	MAG009_region48	NRPS,T1PKS	hybrids NRP/T1PKS	MAG009_region48_g19	15158	16156	999	ND							gene_id=MTG009_ctg48_g19;transcript_id=MTG009_ctg48_t19;transl_table=11;translation=length.332
MAG009	MAG009_region48	NRPS,T1PKS	hybrids NRP/T1PKS	MAG009_region48_g2	93	785	693	ND							gene_id=MTG009_ctg48_g2;transcript_id=MTG009_ctg48_t2;transl_table=11;translation=length.230
MAG009	MAG009_region48	NRPS,T1PKS	hybrids NRP/T1PKS	MAG009_region48_g20	17152	25026	7875	core_gene	biosynthetic	NRPS	SMCOG1127	condensationdomain-containingprotein	462.7	2.4e-140	gene_id=MTG009_ctg48_g20;nRPS_PKS=Domain:AMP-binding(49-449).E-value:1e-118.Score:388.2.MatchesaSDomain:nrpspksdomains_tctg48_20_AMP-binding,Domain:PCP(558-626).E-value:1.5e-22.Score:71.3.MatchesaSDomain:nrpspksdomains_ctg48_20_PCP,Domain:Condensation_LCL(647-947).E-value:5.7e-112.Score:365.3.MatchesaSDomain:nrpspksdomains_ctg48_20_Condensation_LCL,Domain:AMP-binding(1113-1477).E-value:2.9e-95.Sc…
MAG009	MAG009_region48	NRPS,T1PKS	hybrids NRP/T1PKS	MAG009_region48_g21	25019	29668	4650	core_gene	biosynthetic	T1PKS	SMCOG1022	Beta-ketoacylsynthase	256.8	6.2e-78	gene_id=MTG009_ctg48_g21;nRPS_PKS=Domain:PKS_tKS(Hybrid-KS)(14-441).E-value:4.6e-161.Score:528.2.MatchesaSDomain:nrpspksdomains_ctg48_21_PKS_KS,Domain:PKS_AT(538-834).E-value:3.4e-101.Score:330.3.MatchesaSDomain:nrpspksdomains_ctg48_21_PKS_AT,Domain:PKS_KR(1160-1360).E-value:1.3e-48.Score:157.MatchesaSDomain:nrpspksdomains_ctg48_21_PKS_KR,Domain:PCP(1452-1520).E-value:1e-27.Score:87.9.MatchesaSDo…
MAG009	MAG009_region48	NRPS,T1PKS	hybrids NRP/T1PKS	MAG009_region48_g22	29734	37584	7851	core_gene	biosynthetic	NRPS	SMCOG1209	polyketidesynthaseassociatedproteinpapA3	53.8	1.8e-16	gene_id=MTG009_ctg48_g22;nRPS_PKS=Domain:Condensation_tLCL(45-345).E-value:1.2e-113.Score:370.8.MatchesaSDomain:nrpspksdomains_ctg48_22_Condensation_LCL,Domain:AMP-binding(514-907).E-value:3e-117.Score:383.3.MatchesaSDomain:nrpspksdomains_ctg48_22_AMP-binding,Domain:PCP(1018-1087).E-value:1e-21.Score:68.7.MatchesaSDomain:nrpspksdomains_ctg48_22_PCP,Domain:Condensation_LCL(1109-1410).E-value:9.9e-…
MAG009	MAG009_region48	NRPS,T1PKS	hybrids NRP/T1PKS	MAG009_region48_g23	37581	40937	3357	core_gene	biosynthetic	NRPS	SMCOG1127	condensationdomain-containingprotein	461.4	6.2e-140	gene_id=MTG009_ctg48_g23;nRPS_PKS=Domain:Condensation_tLCL(42-343).E-value:1.9e-122.Score:399.7.MatchesaSDomain:nrpspksdomains_ctg48_23_Condensation_LCL,Domain:AMP-binding(509-902).E-value:7e-105.Score:342.6.MatchesaSDomain:nrpspksdomains_ctg48_23_AMP-binding,Domain:PCP(1011-1079).E-value:9.2e-28.Score:88.MatchesaSDomain:nrpspksdomains_ctg48_23_PCP,type:NRPS;transcript_id=MTG009_ctg48_23;gene_fun…
MAG009	MAG009_region48	NRPS,T1PKS	hybrids NRP/T1PKS	MAG009_region48_g24	40934	46258	5325	core_gene	biosynthetic	NRPS	SMCOG1127	condensationdomain-containingprotein	463.2	1.7e-140	gene_id=MTG009_ctg48_g24;nRPS_PKS=Domain:Condensation_tLCL(44-343).E-value:4.4e-122.Score:398.5.MatchesaSDomain:nrpspksdomains_ctg48_24_Condensation_LCL,Domain:AMP-binding(508-916).E-value:3e-116.Score:380.MatchesaSDomain:nrpspksdomains_ctg48_24_AMP-binding,Domain:PCP(1026-1094).E-value:4.7e-19.Score:60.2.MatchesaSDomain:nrpspksdomains_ctg48_24_PCP,Domain:Thioesterase(1508-1743).E-value:1.6e-39.S…
MAG009	MAG009_region48	NRPS,T1PKS	hybrids NRP/T1PKS	MAG009_region48_g25	46381	47850	1470	ND							gene_id=MTG009_ctg48_g25;transcript_id=MTG009_ctg48_t25;transl_table=11;translation=length.489
MAG009	MAG009_region48	NRPS,T1PKS	hybrids NRP/T1PKS	MAG009_region48_g26	47817	48230	414	ND							gene_id=MTG009_ctg48_g26;transcript_id=MTG009_ctg48_t26;transl_table=11;translation=length37
MAG009	MAG009_region48	NRPS,T1PKS	hybrids NRP/T1PKS	MAG009_region48_g27	48205	49440	1236	ND							gene_id=MTG009_ctg48_g27;transcript_id=MTG009_ctg48_t27;transl_table=11;translation=length.411
MAG009	MAG009_region48	NRPS,T1PKS	hybrids NRP/T1PKS	MAG009_region48_g28	49480	51246	1767	accessory_gene	transport		SMCOG1288	ABCtransporterrelatedprotein	413	3e-125	gene_id=MTG009_ctg48_g28;transcript_id=MTG009_ctg48_t28;gene_functions=transport(smcogs)SMCOG1288:ABCtransporterrelatedprotein(Score:413%3BE-value:3e-125),resistance(resist)ABC_efflux(Score:273%3BE-value:2.8e-83);gene_kind=transport;transl_table=11;translation=length.588
MAG009	MAG009_region48	NRPS,T1PKS	hybrids NRP/T1PKS	MAG009_region48_g29	51298	53157	1860	accessory_gene	transport		SMCOG1288	ABCtransporterrelatedprotein	335.5	1e-101	gene_id=MTG009_ctg48_g29;transcript_id=MTG009_ctg48_t29;gene_functions=transport(smcogs)SMCOG1288:ABCtransporterrelatedprotein(Score:335.5%3BE-value:1e-101),resistance(resist)ABC_efflux(Score:298.7%3BE-value:5e-91);gene_kind=transport;transl_table=11;translation=length.619
MAG009	MAG009_region48	NRPS,T1PKS	hybrids NRP/T1PKS	MAG009_region48_g3	1050	1745	696	ND							gene_id=MTG009_ctg48_g3;transcript_id=MTG009_ctg48_t3;transl_table=11;translation=length.231
MAG009	MAG009_region48	NRPS,T1PKS	hybrids NRP/T1PKS	MAG009_region48_g30	53445	53945	501	ND							gene_id=MTG009_ctg48_g30;transcript_id=MTG009_ctg48_t30;transl_table=11;translation=length66
MAG009	MAG009_region48	NRPS,T1PKS	hybrids NRP/T1PKS	MAG009_region48_g31	54073	54453	381	ND							gene_id=MTG009_ctg48_g31;transcript_id=MTG009_ctg48_t31;transl_table=11;translation=length26
MAG009	MAG009_region48	NRPS,T1PKS	hybrids NRP/T1PKS	MAG009_region48_g32	54724	54861	138	ND							gene_id=MTG009_ctg48_g32;transcript_id=MTG009_ctg48_t32;transl_table=11;translation=length.45
MAG009	MAG009_region48	NRPS,T1PKS	hybrids NRP/T1PKS	MAG009_region48_g33	54904	55710	807	ND							gene_id=MTG009_ctg48_g33;transcript_id=MTG009_ctg48_t33;transl_table=11;translation=length.268
MAG009	MAG009_region48	NRPS,T1PKS	hybrids NRP/T1PKS	MAG009_region48_g34	55920	61814	5895	accessory_gene	additional_biosynthetic		SMCOG1075	alkalineserineproteasesubtilasefamily	160.4	1.4e-48	gene_id=MTG009_ctg48_g34;transcript_id=MTG009_ctg48_t34;gene_functions=biosynthetic-additional(rule-based-clusters)Peptidase_S8,biosynthetic-additional(smcogs)SMCOG1075:alkalineserineprotease%2Csubtilasefamily(Score:160.4%3BE-value:1.4e-48);gene_kind=biosynthetic-additional;sec_met_domain=Peptidase_S8(E-value:9e-30%2Cbitscore:95.4%2Cseeds:43%2Ctool:rule-based-clusters);transl_table=11;translation…
MAG009	MAG009_region48	NRPS,T1PKS	hybrids NRP/T1PKS	MAG009_region48_g35	62782	64836	2055	ND							gene_id=MTG009_ctg48_g35;transcript_id=MTG009_ctg48_t35;transl_table=11;translation=length.684
MAG009	MAG009_region48	NRPS,T1PKS	hybrids NRP/T1PKS	MAG009_region48_g4	1742	2848	1107	accessory_gene	other		SMCOG1286	Pentapeptiderepeatprotein	101.5	6.4e-31	gene_id=MTG009_ctg48_g4;transcript_id=MTG009_ctg48_t4;gene_functions=other(smcogs)SMCOG1286:Pentapeptiderepeatprotein(Score:101.5%3BE-value:6.4e-31);gene_kind=other;transl_table=11;translation=length.368
MAG009	MAG009_region48	NRPS,T1PKS	hybrids NRP/T1PKS	MAG009_region48_g5	3103	4092	990	accessory_gene	other		SMCOG1077	phageintegrasefamilyprotein	144	1.3e-43	gene_id=MTG009_ctg48_g5;transcript_id=MTG009_ctg48_t5;gene_functions=other(smcogs)SMCOG1077:phageintegrasefamilyprotein(Score:144%3BE-value:1.3e-43);gene_kind=other;transl_table=11;translation=length.329
MAG009	MAG009_region48	NRPS,T1PKS	hybrids NRP/T1PKS	MAG009_region48_g6	4105	4425	321	ND							gene_id=MTG009_ctg48_g6;transcript_id=MTG009_ctg48_t6;transl_table=11;translation=length06
MAG009	MAG009_region48	NRPS,T1PKS	hybrids NRP/T1PKS	MAG009_region48_g7	5027	5326	300	ND							gene_id=MTG009_ctg48_g7;transcript_id=MTG009_ctg48_t7;transl_table=11;translation=length.99
MAG009	MAG009_region48	NRPS,T1PKS	hybrids NRP/T1PKS	MAG009_region48_g8	5628	5969	342	ND							gene_id=MTG009_ctg48_g8;transcript_id=MTG009_ctg48_t8;transl_table=11;translation=length13
MAG009	MAG009_region48	NRPS,T1PKS	hybrids NRP/T1PKS	MAG009_region48_g9	5966	6187	222	ND							gene_id=MTG009_ctg48_g9;transcript_id=MTG009_ctg48_t9;transl_table=11;translation=length.73
MAG009	MAG009_region5	microviridin	RiPP	MAG009_region5_g156	197	1144	948	ND							gene_id=MTG009_ctg5_g156;transcript_id=MTG009_ctg5_t156;transl_table=11;translation=length.315
MAG009	MAG009_region5	microviridin	RiPP	MAG009_region5_g157	1343	2788	1446	ND							gene_id=MTG009_ctg5_g157;transcript_id=MTG009_ctg5_t157;transl_table=11;translation=length.481
MAG009	MAG009_region5	microviridin	RiPP	MAG009_region5_g158	3797	5869	2073	accessory_gene	additional_biosynthetic		SMCOG1075	alkalineserineproteasesubtilasefamily	198.3	4.6e-60	gene_id=MTG009_ctg5_g158;transcript_id=MTG009_ctg5_t158;gene_functions=biosynthetic-additional(rule-based-clusters)Peptidase_S8,biosynthetic-additional(smcogs)SMCOG1075:alkalineserineprotease%2Csubtilasefamily(Score:198.3%3BE-value:4.6e-60);gene_kind=biosynthetic-additional;sec_met_domain=Peptidase_S8(E-value:9e-54%2Cbitscore:176.9%2Cseeds:43%2Ctool:rule-based-clusters);transl_table=11;translatio…
MAG009	MAG009_region5	microviridin	RiPP	MAG009_region5_g159	5945	6850	906	ND							gene_id=MTG009_ctg5_g159;transcript_id=MTG009_ctg5_t159;transl_table=11;translation=length.301
MAG009	MAG009_region5	microviridin	RiPP	MAG009_region5_g160	7058	9352	2295	accessory_gene	regulatory		SMCOG1112	sigma-54dependenttrancsriptionalregulator	79.6	3.8e-24	gene_id=MTG009_ctg5_g160;transcript_id=MTG009_ctg5_t160;gene_functions=regulatory(smcogs)SMCOG1112:sigma-54dependenttrancsriptionalregulator(Score:79.6%3BE-value:3.8e-24);gene_kind=regulatory;transl_table=11;translation=length.764
MAG009	MAG009_region5	microviridin	RiPP	MAG009_region5_g161	9307	9888	582	accessory_gene	regulatory		SMCOG1112	sigma-54dependenttrancsriptionalregulator	188.7	3e-57	gene_id=MTG009_ctg5_g161;transcript_id=MTG009_ctg5_t161;gene_functions=regulatory(smcogs)SMCOG1112:sigma-54dependenttrancsriptionalregulator(Score:188.7%3BE-value:3e-57);gene_kind=regulatory;transl_table=11;translation=length93
MAG009	MAG009_region5	microviridin	RiPP	MAG009_region5_g162	10001	10195	195	core_gene	biosynthetic	microviridin					gene_id=MTG009_ctg5_g162;transcript_id=MTG009_ctg5_t162;gene_functions=biosynthetic(rule-based-clusters)microviridin:mvd,biosynthetic(rule-based-clusters)microviridin:mvnA;gene_kind=biosynthetic;sec_met_domain=mvnA(E-value:1.3e-13%2Cbitscore:45.0%2Cseeds:16%2Ctool:rule-based-clusters),mvd(E-value:6e-12%2Cbitscore:39.9%2Cseeds:55%2Ctool:rule-based-clusters);transl_table=11;translation=length.64
MAG009	MAG009_region5	microviridin	RiPP	MAG009_region5_g163	10404	11384	981	accessory_gene	additional_biosynthetic		rule-based				gene_id=MTG009_ctg5_g163;transcript_id=MTG009_ctg5_t163;gene_functions=biosynthetic-additional(rule-based-clusters)RimK;gene_kind=biosynthetic-additional;sec_met_domain=RimK(E-value:2.6e-06%2Cbitscore:21.3%2Cseeds:4%2Ctool:rule-based-clusters);transl_table=11;translation=length.326
MAG009	MAG009_region5	microviridin	RiPP	MAG009_region5_g164	11390	12379	990	ND							gene_id=MTG009_ctg5_g164;transcript_id=MTG009_ctg5_t164;transl_table=11;translation=length.329
MAG009	MAG009_region5	microviridin	RiPP	MAG009_region5_g165	12447	13004	558	ND							gene_id=MTG009_ctg5_g165;transcript_id=MTG009_ctg5_t165;transl_table=11;translation=length85
MAG009	MAG009_region5	microviridin	RiPP	MAG009_region5_g166	13161	14408	1248	ND							gene_id=MTG009_ctg5_g166;transcript_id=MTG009_ctg5_t166;transl_table=11;translation=length.415
MAG009	MAG009_region5	microviridin	RiPP	MAG009_region5_g167	14716	15621	906	ND							gene_id=MTG009_ctg5_g167;transcript_id=MTG009_ctg5_t167;transl_table=11;translation=length.301
MAG009	MAG009_region5	microviridin	RiPP	MAG009_region5_g168	15821	17767	1947	ND							gene_id=MTG009_ctg5_g168;transcript_id=MTG009_ctg5_t168;transl_table=11;translation=length.648
MAG009	MAG009_region50	bacteriocin	RiPP	MAG009_region50_g11	610	1149	540	ND							gene_id=MTG009_ctg50_g11;transcript_id=MTG009_ctg50_t11;transl_table=11;translation=length79
MAG009	MAG009_region50	bacteriocin	RiPP	MAG009_region50_g12	1161	2864	1704	ND							gene_id=MTG009_ctg50_g12;transcript_id=MTG009_ctg50_t12;transl_table=11;translation=length.567
MAG009	MAG009_region50	bacteriocin	RiPP	MAG009_region50_g13	3360	4973	1614	ND							gene_id=MTG009_ctg50_g13;transcript_id=MTG009_ctg50_t13;transl_table=11;translation=length.537
MAG009	MAG009_region50	bacteriocin	RiPP	MAG009_region50_g14	5001	5942	942	core_gene	biosynthetic	bacteriocin					gene_id=MTG009_ctg50_g14;transcript_id=MTG009_ctg50_t14;gene_functions=biosynthetic(rule-based-clusters)bacteriocin:DUF692;gene_kind=biosynthetic;sec_met_domain=DUF692(E-value:2e-95%2Cbitscore:311.3%2Cseeds:7%2Ctool:rule-based-clusters);transl_table=11;translation=length.313
MAG009	MAG009_region50	bacteriocin	RiPP	MAG009_region50_g15	5939	6826	888	ND							gene_id=MTG009_ctg50_g15;transcript_id=MTG009_ctg50_t15;transl_table=11;translation=length.295
MAG009	MAG009_region50	bacteriocin	RiPP	MAG009_region50_g16	6874	7272	399	ND							gene_id=MTG009_ctg50_g16;transcript_id=MTG009_ctg50_t16;transl_table=11;translation=length32
MAG009	MAG009_region50	bacteriocin	RiPP	MAG009_region50_g17	7547	8053	507	accessory_gene	regulatory		SMCOG1135	MarRfamilytranscriptionalregulator	80.8	1.2e-24	gene_id=MTG009_ctg50_g17;transcript_id=MTG009_ctg50_t17;gene_functions=regulatory(smcogs)SMCOG1135:MarRfamilytranscriptionalregulator(Score:80.8%3BE-value:1.2e-24);gene_kind=regulatory;transl_table=11;translation=length68
MAG009	MAG009_region50	bacteriocin	RiPP	MAG009_region50_g18	8156	8836	681	ND							gene_id=MTG009_ctg50_g18;transcript_id=MTG009_ctg50_t18;transl_table=11;translation=length.226
MAG009	MAG009_region50	bacteriocin	RiPP	MAG009_region50_g19	8981	9679	699	accessory_gene	other		SMCOG1208	pirindomain-containingprotein	214.6	2.8e-65	gene_id=MTG009_ctg50_g19;transcript_id=MTG009_ctg50_t19;gene_functions=other(smcogs)SMCOG1208:pirindomain-containingprotein(Score:214.6%3BE-value:2.8e-65);gene_kind=other;transl_table=11;translation=length.232
MAG009	MAG009_region50	bacteriocin	RiPP	MAG009_region50_g20	9994	10413	420	ND							gene_id=MTG009_ctg50_g20;transcript_id=MTG009_ctg50_t20;transl_table=11;translation=length39
MAG009	MAG009_region51	NRPS,T1PKS	hybrids NRP/T1PKS	MAG009_region51_g1	1	6045	6045	core_gene	biosynthetic	NRPS	SMCOG1127	condensationdomain-containingprotein	466.9	1.3e-141	gene_id=MTG009_ctg51_g1;nRPS_PKS=Domain:PCP(177-244).E-value:1.4e-17.Score:55.4.MatchesaSDomain:nrpspksdomains_tctg51_1_PCP,Domain:Condensation_LCL(263-562).E-value:1.6e-106.Score:347.4.MatchesaSDomain:nrpspksdomains_ctg51_1_Condensation_LCL,Domain:AMP-binding(728-1105).E-value:4e-108.Score:353.3.MatchesaSDomain:nrpspksdomains_ctg51_1_AMP-binding,Domain:PCP(1111-1153).E-value:1.5e-12.Score:39.3.M…
MAG009	MAG009_region51	NRPS,T1PKS	hybrids NRP/T1PKS	MAG009_region51_g10	12727	18774	6048	core_gene	biosynthetic	NRPS	SMCOG1022	Beta-ketoacylsynthase	245.6	1.5e-74	gene_id=MTG009_ctg51_g10;nRPS_PKS=Domain:PKS_tKS(Hybrid-KS)(10-437).E-value:1e-154.Score:507.3.MatchesaSDomain:nrpspksdomains_ctg51_10_PKS_KS,Domain:PP-binding(870-933).E-value:5e-17.Score:54.0.MatchesaSDomain:nrpspksdomains_ctg51_10_PP-binding,Domain:Condensation_LCL(953-1252).E-value:1.3e-104.Score:341.2.MatchesaSDomain:nrpspksdomains_ctg51_10_Condensation_LCL,Domain:AMP-binding(1419-1808).E-va…
MAG009	MAG009_region51	NRPS,T1PKS	hybrids NRP/T1PKS	MAG009_region51_g11	18871	19551	681	accessory_gene	additional_biosynthetic		SMCOG1089	methyltransferase	88.7	7.2e-27	gene_id=MTG009_ctg51_g11;nRPS_PKS=Domain:oMT(52-149).E-value:1.3e-08.Score:25.MatchesaSDomain:nrpspksdomains_tctg51_11_oMT,type:other;transcript_id=MTG009_ctg51_11;gene_functions=biosynthetic-additional(smcogs)SMCOG1089:methyltransferase(Score:88.7%3BE-value:7.2e-27);gene_kind=biosynthetic-additional;transl_table=11;translation=length.226
MAG009	MAG009_region51	NRPS,T1PKS	hybrids NRP/T1PKS	MAG009_region51_g12	19677	22442	2766	core_gene	biosynthetic	T1PKS	SMCOG1022	Beta-ketoacylsynthase	242.6	1.3e-73	gene_id=MTG009_ctg51_g12;nRPS_PKS=Domain:PKS_tKS(Trans-AT-KS)(21-446).E-value:2.9e-147.Score:482.7.MatchesaSDomain:nrpspksdomains_ctg51_12_PKS_KS,Domain:PCP(815-882).E-value:5.7e-21.Score:66.3.MatchesaSDomain:nrpspksdomains_ctg51_12_PCP,type:PKS/NRPS-likeprotein;transcript_id=MTG009_ctg51_12;gene_functions=biosynthetic(rule-based-clusters)T1PKS:PKS_AT,biosynthetic(rule-based-clusters)T1PKS:tra_KS…
MAG009	MAG009_region51	NRPS,T1PKS	hybrids NRP/T1PKS	MAG009_region51_g13	22518	23621	1104	accessory_gene	additional_biosynthetic		SMCOG1034	cytochromeP450	299.9	5.6e-91	gene_id=MTG009_ctg51_g13;transcript_id=MTG009_ctg51_t13;gene_functions=biosynthetic-additional(rule-based-clusters)p450,biosynthetic-additional(smcogs)SMCOG1034:cytochromeP450(Score:299.9%3BE-value:5.6e-91);gene_kind=biosynthetic-additional;sec_met_domain=p450(E-value:2e-63%2Cbitscore:205.8%2Cseeds:50%2Ctool:rule-based-clusters);transl_table=11;translation=length.367
MAG009	MAG009_region51	NRPS,T1PKS	hybrids NRP/T1PKS	MAG009_region51_g14	24044	24637	594	ND							gene_id=MTG009_ctg51_g14;transcript_id=MTG009_ctg51_t14;transl_table=11;translation=length97
MAG009	MAG009_region51	NRPS,T1PKS	hybrids NRP/T1PKS	MAG009_region51_g15	24866	25171	306	ND							gene_id=MTG009_ctg51_g15;transcript_id=MTG009_ctg51_t15;transl_table=11;translation=length01
MAG009	MAG009_region51	NRPS,T1PKS	hybrids NRP/T1PKS	MAG009_region51_g16	25309	25767	459	ND							gene_id=MTG009_ctg51_g16;transcript_id=MTG009_ctg51_t16;transl_table=11;translation=length52
MAG009	MAG009_region51	NRPS,T1PKS	hybrids NRP/T1PKS	MAG009_region51_g17	25976	28402	2427	ND							gene_id=MTG009_ctg51_g17;transcript_id=MTG009_ctg51_t17;transl_table=11;translation=length.808
MAG009	MAG009_region51	NRPS,T1PKS	hybrids NRP/T1PKS	MAG009_region51_g18	28535	29299	765	accessory_gene	transport		SMCOG1065	ABC-2typetransporter	135.5	3e-41	gene_id=MTG009_ctg51_g18;transcript_id=MTG009_ctg51_t18;gene_functions=transport(smcogs)SMCOG1065:ABC-2typetransporter(Score:135.5%3BE-value:3e-41);gene_kind=transport;transl_table=11;translation=length.254
MAG009	MAG009_region51	NRPS,T1PKS	hybrids NRP/T1PKS	MAG009_region51_g19	29302	30117	816	accessory_gene	transport		SMCOG1000	ABCtransporterATP-bindingprotein	212.3	1.3e-64	gene_id=MTG009_ctg51_g19;transcript_id=MTG009_ctg51_t19;gene_functions=transport(smcogs)SMCOG1000:ABCtransporterATP-bindingprotein(Score:212.3%3BE-value:1.3e-64);gene_kind=transport;transl_table=11;translation=length.271
MAG009	MAG009_region51	NRPS,T1PKS	hybrids NRP/T1PKS	MAG009_region51_g2	6416	6664	249	ND							gene_id=MTG009_ctg51_g2;transcript_id=MTG009_ctg51_t2;transl_table=11;translation=length.82
MAG009	MAG009_region51	NRPS,T1PKS	hybrids NRP/T1PKS	MAG009_region51_g20	30235	32226	1992	accessory_gene	other		SMCOG1277	RadicalSAMdomainprotein	143.9	1e-43	gene_id=MTG009_ctg51_g20;transcript_id=MTG009_ctg51_t20;gene_functions=other(smcogs)SMCOG1277:RadicalSAMdomainprotein(Score:143.9%3BE-value:1e-43);gene_kind=other;transl_table=11;translation=length.663
MAG009	MAG009_region51	NRPS,T1PKS	hybrids NRP/T1PKS	MAG009_region51_g21	32397	33899	1503	accessory_gene	additional_biosynthetic		SMCOG1034	cytochromeP450	256.9	6.3e-78	gene_id=MTG009_ctg51_g21;transcript_id=MTG009_ctg51_t21;gene_functions=biosynthetic-additional(rule-based-clusters)p450,biosynthetic-additional(smcogs)SMCOG1034:cytochromeP450(Score:256.9%3BE-value:6.3e-78);gene_kind=biosynthetic-additional;sec_met_domain=p450(E-value:1.4e-56%2Cbitscore:183.3%2Cseeds:50%2Ctool:rule-based-clusters);transl_table=11;translation=length.500
MAG009	MAG009_region51	NRPS,T1PKS	hybrids NRP/T1PKS	MAG009_region51_g22	34191	35654	1464	accessory_gene	additional_biosynthetic		SMCOG1034	cytochromeP450	283.3	6e-86	gene_id=MTG009_ctg51_g22;transcript_id=MTG009_ctg51_t22;gene_functions=biosynthetic-additional(rule-based-clusters)p450,biosynthetic-additional(smcogs)SMCOG1034:cytochromeP450(Score:283.3%3BE-value:6e-86);gene_kind=biosynthetic-additional;sec_met_domain=p450(E-value:1.3e-54%2Cbitscore:176.9%2Cseeds:50%2Ctool:rule-based-clusters);transl_table=11;translation=length.487
MAG009	MAG009_region51	NRPS,T1PKS	hybrids NRP/T1PKS	MAG009_region51_g23	35806	36627	822	accessory_gene	additional_biosynthetic		SMCOG1089	methyltransferase	178.8	2.3e-54	gene_id=MTG009_ctg51_g23;nRPS_PKS=Domain:oMT(43-231).E-value:4.8e-49.Score:158.5.MatchesaSDomain:nrpspksdomains_tctg51_23_oMT,type:other;transcript_id=MTG009_ctg51_23;gene_functions=biosynthetic-additional(rule-based-clusters)PCMT,biosynthetic-additional(smcogs)SMCOG1089:methyltransferase(Score:178.8%3BE-value:2.3e-54);gene_kind=biosynthetic-additional;sec_met_domain=PCMT(E-value:3.8e-07%2Cbitsco…
MAG009	MAG009_region51	NRPS,T1PKS	hybrids NRP/T1PKS	MAG009_region51_g24	36700	38151	1452	accessory_gene	additional_biosynthetic		SMCOG1034	cytochromeP450	303	6e-92	gene_id=MTG009_ctg51_g24;transcript_id=MTG009_ctg51_t24;gene_functions=biosynthetic-additional(rule-based-clusters)p450,biosynthetic-additional(smcogs)SMCOG1034:cytochromeP450(Score:303%3BE-value:6e-92);gene_kind=biosynthetic-additional;sec_met_domain=p450(E-value:2.5e-59%2Cbitscore:192.4%2Cseeds:50%2Ctool:rule-based-clusters);transl_table=11;translation=length.483
MAG009	MAG009_region51	NRPS,T1PKS	hybrids NRP/T1PKS	MAG009_region51_g25	38189	39061	873	accessory_gene	additional_biosynthetic		SMCOG1089	methyltransferase	151.8	3.8e-46	gene_id=MTG009_ctg51_g25;nRPS_PKS=Domain:oMT(60-255).E-value:1.9e-37.Score:120.2.MatchesaSDomain:nrpspksdomains_tctg51_25_oMT,type:other;transcript_id=MTG009_ctg51_25;gene_functions=biosynthetic-additional(smcogs)SMCOG1089:methyltransferase(Score:151.8%3BE-value:3.8e-46);gene_kind=biosynthetic-additional;transl_table=11;translation=length.290
MAG009	MAG009_region51	NRPS,T1PKS	hybrids NRP/T1PKS	MAG009_region51_g26	39140	39730	591	accessory_gene	other		SMCOG1238	transposase	124.9	6.7e-38	gene_id=MTG009_ctg51_g26;transcript_id=MTG009_ctg51_t26;gene_functions=other(smcogs)SMCOG1238:transposase(Score:124.9%3BE-value:6.7e-38);gene_kind=other;transl_table=11;translation=length96
MAG009	MAG009_region51	NRPS,T1PKS	hybrids NRP/T1PKS	MAG009_region51_g27	39734	40087	354	ND							gene_id=MTG009_ctg51_g27;transcript_id=MTG009_ctg51_t27;transl_table=11;translation=length17
MAG009	MAG009_region51	NRPS,T1PKS	hybrids NRP/T1PKS	MAG009_region51_g28	40356	41396	1041	accessory_gene	additional_biosynthetic		SMCOG1042	O-methyltransferase	294.9	1.4e-89	gene_id=MTG009_ctg51_g28;transcript_id=MTG009_ctg51_t28;gene_functions=biosynthetic-additional(smcogs)SMCOG1042:O-methyltransferase(Score:294.9%3BE-value:1.4e-89);gene_kind=biosynthetic-additional;transl_table=11;translation=length.346
MAG009	MAG009_region51	NRPS,T1PKS	hybrids NRP/T1PKS	MAG009_region51_g29	41423	41599	177	ND							gene_id=MTG009_ctg51_g29;transcript_id=MTG009_ctg51_t29;transl_table=11;translation=length.58
MAG009	MAG009_region51	NRPS,T1PKS	hybrids NRP/T1PKS	MAG009_region51_g3	7017	7190	174	ND							gene_id=MTG009_ctg51_g3;transcript_id=MTG009_ctg51_t3;transl_table=11;translation=length.57
MAG009	MAG009_region51	NRPS,T1PKS	hybrids NRP/T1PKS	MAG009_region51_g4	7460	7789	330	ND							gene_id=MTG009_ctg51_g4;transcript_id=MTG009_ctg51_t4;transl_table=11;translation=length09
MAG009	MAG009_region51	NRPS,T1PKS	hybrids NRP/T1PKS	MAG009_region51_g5	7996	9279	1284	ND							gene_id=MTG009_ctg51_g5;transcript_id=MTG009_ctg51_t5;transl_table=11;translation=length.427
MAG009	MAG009_region51	NRPS,T1PKS	hybrids NRP/T1PKS	MAG009_region51_g6	9527	9874	348	ND							gene_id=MTG009_ctg51_g6;transcript_id=MTG009_ctg51_t6;transl_table=11;translation=length15
MAG009	MAG009_region51	NRPS,T1PKS	hybrids NRP/T1PKS	MAG009_region51_g7	9928	11130	1203	ND							gene_id=MTG009_ctg51_g7;transcript_id=MTG009_ctg51_t7;transl_table=11;translation=length.400
MAG009	MAG009_region51	NRPS,T1PKS	hybrids NRP/T1PKS	MAG009_region51_g8	11232	12293	1062	ND							gene_id=MTG009_ctg51_g8;transcript_id=MTG009_ctg51_t8;transl_table=11;translation=length.353
MAG009	MAG009_region51	NRPS,T1PKS	hybrids NRP/T1PKS	MAG009_region51_g9	12353	12655	303	ND							gene_id=MTG009_ctg51_g9;transcript_id=MTG009_ctg51_t9;transl_table=11;translation=length00
MAG009	MAG009_region59	NRPS,T1PKS	hybrids NRP/T1PKS	MAG009_region59_g1	3	131	129	ND							gene_id=MTG009_ctg59_g1;transcript_id=MTG009_ctg59_t1;transl_table=11;translation=length.43
MAG009	MAG009_region59	NRPS,T1PKS	hybrids NRP/T1PKS	MAG009_region59_g10	5776	6531	756	accessory_gene	additional_biosynthetic		SMCOG1012	4'-phosphopantetheinyltransferase	206.5	5.4e-63	gene_id=MTG009_ctg59_g10;nRPS_PKS=Domain:ACPS(126-182).E-value:8.7e-10.Score:30.3.MatchesaSDomain:nrpspksdomains_tctg59_10_ACPS,type:other;transcript_id=MTG009_ctg59_10;gene_functions=biosynthetic-additional(smcogs)SMCOG1012:4'-phosphopantetheinyltransferase(Score:206.5%3BE-value:5.4e-63);gene_kind=biosynthetic-additional;transl_table=11;translation=length.251
MAG009	MAG009_region59	NRPS,T1PKS	hybrids NRP/T1PKS	MAG009_region59_g11	6772	7077	306	ND							gene_id=MTG009_ctg59_g11;transcript_id=MTG009_ctg59_t11;transl_table=11;translation=length01
MAG009	MAG009_region59	NRPS,T1PKS	hybrids NRP/T1PKS	MAG009_region59_g12	7078	7380	303	ND							gene_id=MTG009_ctg59_g12;transcript_id=MTG009_ctg59_t12;transl_table=11;translation=length00
MAG009	MAG009_region59	NRPS,T1PKS	hybrids NRP/T1PKS	MAG009_region59_g13	7380	7916	537	accessory_gene	transport		SMCOG1000	ABCtransporterATP-bindingprotein	142.2	3.6e-43	gene_id=MTG009_ctg59_g13;transcript_id=MTG009_ctg59_t13;gene_functions=transport(smcogs)SMCOG1000:ABCtransporterATP-bindingprotein(Score:142.2%3BE-value:3.6e-43);gene_kind=transport;transl_table=11;translation=length78
MAG009	MAG009_region59	NRPS,T1PKS	hybrids NRP/T1PKS	MAG009_region59_g14	7953	8183	231	ND							gene_id=MTG009_ctg59_g14;transcript_id=MTG009_ctg59_t14;transl_table=11;translation=length.76
MAG009	MAG009_region59	NRPS,T1PKS	hybrids NRP/T1PKS	MAG009_region59_g15	8206	8373	168	ND							gene_id=MTG009_ctg59_g15;transcript_id=MTG009_ctg59_t15;transl_table=11;translation=length.55
MAG009	MAG009_region59	NRPS,T1PKS	hybrids NRP/T1PKS	MAG009_region59_g16	8591	9130	540	ND							gene_id=MTG009_ctg59_g16;transcript_id=MTG009_ctg59_t16;transl_table=11;translation=length79
MAG009	MAG009_region59	NRPS,T1PKS	hybrids NRP/T1PKS	MAG009_region59_g17	9208	10179	972	ND							gene_id=MTG009_ctg59_g17;transcript_id=MTG009_ctg59_t17;transl_table=11;translation=length.323
MAG009	MAG009_region59	NRPS,T1PKS	hybrids NRP/T1PKS	MAG009_region59_g18	10228	10650	423	ND							gene_id=MTG009_ctg59_g18;transcript_id=MTG009_ctg59_t18;transl_table=11;translation=length40
MAG009	MAG009_region59	NRPS,T1PKS	hybrids NRP/T1PKS	MAG009_region59_g19	11025	11909	885	ND							gene_id=MTG009_ctg59_g19;transcript_id=MTG009_ctg59_t19;transl_table=11;translation=length.294
MAG009	MAG009_region59	NRPS,T1PKS	hybrids NRP/T1PKS	MAG009_region59_g2	623	1504	882	accessory_gene	other		SMCOG1026	transposase	307.3	1.3e-93	gene_id=MTG009_ctg59_g2;transcript_id=MTG009_ctg59_t2;gene_functions=other(smcogs)SMCOG1026:transposase(Score:307.3%3BE-value:1.3e-93);gene_kind=other;transl_table=11;translation=length.293
MAG009	MAG009_region59	NRPS,T1PKS	hybrids NRP/T1PKS	MAG009_region59_g20	12584	12718	135	ND							gene_id=MTG009_ctg59_g20;transcript_id=MTG009_ctg59_t20;transl_table=11;translation=length.44
MAG009	MAG009_region59	NRPS,T1PKS	hybrids NRP/T1PKS	MAG009_region59_g21	12737	15403	2667	accessory_gene	additional_biosynthetic		rule-based				gene_id=MTG009_ctg59_g21;transcript_id=MTG009_ctg59_t21;gene_functions=biosynthetic-additional(rule-based-clusters)Lant_dehydr_N;gene_kind=biosynthetic-additional;sec_met_domain=Lant_dehydr_N(E-value:1.4e-27%2Cbitscore:86.9%2Cseeds:73%2Ctool:rule-based-clusters);transl_table=11;translation=length.888
MAG009	MAG009_region59	NRPS,T1PKS	hybrids NRP/T1PKS	MAG009_region59_g22	15453	16589	1137	ND							gene_id=MTG009_ctg59_g22;transcript_id=MTG009_ctg59_t22;transl_table=11;translation=length.378
MAG009	MAG009_region59	NRPS,T1PKS	hybrids NRP/T1PKS	MAG009_region59_g23	16783	18786	2004	accessory_gene	additional_biosynthetic		SMCOG1110	1-deoxy-D-xylulose-5-phosphatesynthase	253.8	2.7e-77	gene_id=MTG009_ctg59_g23;transcript_id=MTG009_ctg59_t23;gene_functions=biosynthetic-additional(smcogs)SMCOG1110:1-deoxy-D-xylulose-5-phosphatesynthase(Score:253.8%3BE-value:2.7e-77);gene_kind=biosynthetic-additional;transl_table=11;translation=length.667
MAG009	MAG009_region59	NRPS,T1PKS	hybrids NRP/T1PKS	MAG009_region59_g24	18783	19604	822	accessory_gene	additional_biosynthetic		SMCOG1004	thioesterase	243.8	2.2e-74	gene_id=MTG009_ctg59_g24;nRPS_PKS=Domain:Thioesterase(41-264).E-value:2.8e-49.Score:160.3.MatchesaSDomain:nrpspksdomains_tctg59_24_Thioesterase,type:other;transcript_id=MTG009_ctg59_24;gene_functions=biosynthetic-additional(smcogs)SMCOG1004:thioesterase(Score:243.8%3BE-value:2.2e-74);gene_kind=biosynthetic-additional;transl_table=11;translation=length.273
MAG009	MAG009_region59	NRPS,T1PKS	hybrids NRP/T1PKS	MAG009_region59_g25	19627	23802	4176	core_gene	biosynthetic	NRPS	SMCOG1127	condensationdomain-containingprotein	234.3	5e-71	gene_id=MTG009_ctg59_g25;nRPS_PKS=Domain:Condensation_tLCL(25-230).E-value:2.9e-45.Score:146.3.MatchesaSDomain:nrpspksdomains_ctg59_25_Condensation_LCL,Domain:AMP-binding(393-791).E-value:1.3e-108.Score:355.0.MatchesaSDomain:nrpspksdomains_ctg59_25_AMP-binding,Domain:PCP(902-969).E-value:6.8e-17.Score:53.2.MatchesaSDomain:nrpspksdomains_ctg59_25_PCP,Domain:TD(1013-1253).E-value:3e-82.Score:267.2.…
MAG009	MAG009_region59	NRPS,T1PKS	hybrids NRP/T1PKS	MAG009_region59_g26	24127	27519	3393	core_gene	biosynthetic	NRPS	SMCOG1127	condensationdomain-containingprotein	390.2	2.5e-118	gene_id=MTG009_ctg59_g26;nRPS_PKS=Domain:Condensation_tLCL(45-344).E-value:2.4e-93.Score:304.2.MatchesaSDomain:nrpspksdomains_ctg59_26_Condensation_LCL,Domain:AMP-binding(511-904).E-value:1e-86.Score:282.7.MatchesaSDomain:nrpspksdomains_ctg59_26_AMP-binding,Domain:PCP(1022-1090).E-value:2e-25.Score:80.6.MatchesaSDomain:nrpspksdomains_ctg59_26_PCP,type:NRPS;transcript_id=MTG009_ctg59_26;gene_funct…
MAG009	MAG009_region59	NRPS,T1PKS	hybrids NRP/T1PKS	MAG009_region59_g27	27584	32140	4557	core_gene	biosynthetic	T1PKS	SMCOG1093	Beta-ketoacylsynthase	78.9	5e-24	gene_id=MTG009_ctg59_g27;nRPS_PKS=Domain:PKS_tKS(Hybrid-KS)(0-421).E-value:1.3e-156.Score:513.5.MatchesaSDomain:nrpspksdomains_ctg59_27_PKS_KS,Domain:PKS_AT(520-810).E-value:1.6e-98.Score:321.5.MatchesaSDomain:nrpspksdomains_ctg59_27_PKS_AT,Domain:PKS_KR(1131-1328).E-value:8.9e-55.Score:177.2.MatchesaSDomain:nrpspksdomains_ctg59_27_PKS_KR,Domain:PCP(1428-1491).E-value:1.4e-19.Score:61.9.MatchesaS…
MAG009	MAG009_region59	NRPS,T1PKS	hybrids NRP/T1PKS	MAG009_region59_g28	32217	38705	6489	core_gene	biosynthetic	NRPS	SMCOG1127	condensationdomain-containingprotein	466.8	1.4e-141	gene_id=MTG009_ctg59_g28;nRPS_PKS=Domain:Condensation_tLCL(0-298).E-value:1.3e-113.Score:370.6.MatchesaSDomain:nrpspksdomains_ctg59_28_Condensation_LCL,Domain:AMP-binding(461-880).E-value:1.9e-87.Score:285.3.MatchesaSDomain:nrpspksdomains_ctg59_28_AMP-binding,Domain:PCP(987-1055).E-value:2.7e-26.Score:83.3.MatchesaSDomain:nrpspksdomains_ctg59_28_PCP,Domain:Condensation_LCL(1076-1375).E-value:6.7e…
MAG009	MAG009_region59	NRPS,T1PKS	hybrids NRP/T1PKS	MAG009_region59_g3	2025	2171	147	ND							gene_id=MTG009_ctg59_g3;transcript_id=MTG009_ctg59_t3;transl_table=11;translation=length.48
MAG009	MAG009_region59	NRPS,T1PKS	hybrids NRP/T1PKS	MAG009_region59_g4	3031	3483	453	ND							gene_id=MTG009_ctg59_g4;transcript_id=MTG009_ctg59_t4;transl_table=11;translation=length50
MAG009	MAG009_region59	NRPS,T1PKS	hybrids NRP/T1PKS	MAG009_region59_g5	3496	4299	804	accessory_gene	other		SMCOG1206	transposase	63.5	3e-19	gene_id=MTG009_ctg59_g5;transcript_id=MTG009_ctg59_t5;gene_functions=other(smcogs)SMCOG1206:transposase(Score:63.5%3BE-value:3e-19);gene_kind=other;transl_table=11;translation=length.267
MAG009	MAG009_region59	NRPS,T1PKS	hybrids NRP/T1PKS	MAG009_region59_g6	4296	4442	147	ND							gene_id=MTG009_ctg59_g6;transcript_id=MTG009_ctg59_t6;transl_table=11;translation=length.48
MAG009	MAG009_region59	NRPS,T1PKS	hybrids NRP/T1PKS	MAG009_region59_g7	4483	4749	267	ND							gene_id=MTG009_ctg59_g7;transcript_id=MTG009_ctg59_t7;transl_table=11;translation=length.88
MAG009	MAG009_region59	NRPS,T1PKS	hybrids NRP/T1PKS	MAG009_region59_g8	4797	5039	243	ND							gene_id=MTG009_ctg59_g8;transcript_id=MTG009_ctg59_t8;transl_table=11;translation=length.80
MAG009	MAG009_region59	NRPS,T1PKS	hybrids NRP/T1PKS	MAG009_region59_g9	5299	5625	327	ND							gene_id=MTG009_ctg59_g9;transcript_id=MTG009_ctg59_t9;transl_table=11;translation=length08
MAG009	MAG009_region64	NRPS	NRP	MAG009_region64_g1	3	176	174	ND							gene_id=MTG009_ctg64_g1;transcript_id=MTG009_ctg64_t1;transl_table=11;translation=length.57
MAG009	MAG009_region64	NRPS	NRP	MAG009_region64_g2	318	1055	738	accessory_gene	regulatory		SMCOG1133	Transcriptionregulatorcrp	66	4.8e-20	gene_id=MTG009_ctg64_g2;transcript_id=MTG009_ctg64_t2;gene_functions=regulatory(smcogs)SMCOG1133:Transcriptionregulator%2Ccrp(Score:66%3BE-value:4.8e-20);gene_kind=regulatory;transl_table=11;translation=length.245
MAG009	MAG009_region64	NRPS	NRP	MAG009_region64_g3	1728	2255	528	ND							gene_id=MTG009_ctg64_g3;transcript_id=MTG009_ctg64_t3;transl_table=11;translation=length75
MAG009	MAG009_region64	NRPS	NRP	MAG009_region64_g4	2697	3470	774	ND							gene_id=MTG009_ctg64_g4;transcript_id=MTG009_ctg64_t4;transl_table=11;translation=length.257
MAG009	MAG009_region64	NRPS	NRP	MAG009_region64_g5	3643	6009	2367	ND							gene_id=MTG009_ctg64_g5;transcript_id=MTG009_ctg64_t5;transl_table=11;translation=length.788
MAG009	MAG009_region64	NRPS	NRP	MAG009_region64_g6	6146	12889	6744	core_gene	biosynthetic	NRPS	SMCOG1002	AMP-dependentsynthetaseandligase	401.8	6e-122	gene_id=MTG009_ctg64_g6;nRPS_PKS=Domain:CAL_tdomain(50-496).E-value:1e-143.Score:471.3.MatchesaSDomain:nrpspksdomains_ctg64_6_CAL_domain,Domain:PKS_PP(604-680).E-value:2e-15.Score:48.6.MatchesaSDomain:nrpspksdomains_ctg64_6_PKS_PP,Domain:Condensation_LCL(697-994).E-value:1e-104.Score:341.5.MatchesaSDomain:nrpspksdomains_ctg64_6_Condensation_LCL,Domain:AMP-binding(1173-1583).E-value:3.8e-109.Score…
MAG009	MAG009_region64	NRPS	NRP	MAG009_region64_g7	12905	15841	2937	core_gene	biosynthetic	NRPS	SMCOG1127	condensationdomain-containingprotein	394	1.6e-119	gene_id=MTG009_ctg64_g7;nRPS_PKS=Domain:NRPS-COM_tNterm(1-27).E-value:8e-17.Score:52.0.MatchesaSDomain:nrpspksdomains_ctg64_7_NRPS-COM_Nterm,Domain:Condensation_DCL(4-306).E-value:1.3e-119.Score:390.5.MatchesaSDomain:nrpspksdomains_ctg64_7_Condensation_DCL,Domain:AMP-binding(469-877).E-value:1.5e-115.Score:377.9.MatchesaSDomain:nrpspksdomains_ctg64_7_AMP-binding,type:NRPS;transcript_id=MTG009_ctg…
MAG009	MAG009_region65	bacteriocin	RiPP	MAG009_region65_g10	6881	8638	1758	accessory_gene	additional_biosynthetic		SMCOG1177	asparaginesynthase(glutamine-hydrolyzing)	453.7	1.7e-137	gene_id=MTG009_ctg65_g10;transcript_id=MTG009_ctg65_t10;gene_functions=biosynthetic-additional(rule-based-clusters)Asn_synthase,biosynthetic-additional(rule-based-clusters)GATase_7,biosynthetic-additional(smcogs)SMCOG1177:asparaginesynthase(glutamine-hydrolyzing)(Score:453.7%3BE-value:1.7e-137);gene_kind=biosynthetic-additional;sec_met_domain=Asn_synthase(E-value:3.7e-62%2Cbitscore:200.7%2Cseeds:…
MAG009	MAG009_region65	bacteriocin	RiPP	MAG009_region65_g11	8666	9463	798	ND							gene_id=MTG009_ctg65_g11;transcript_id=MTG009_ctg65_t11;transl_table=11;translation=length.265
MAG009	MAG009_region65	bacteriocin	RiPP	MAG009_region65_g4	234	431	198	ND							gene_id=MTG009_ctg65_g4;transcript_id=MTG009_ctg65_t4;transl_table=11;translation=length.65
MAG009	MAG009_region65	bacteriocin	RiPP	MAG009_region65_g5	1199	3148	1950	accessory_gene	additional_biosynthetic		rule-based				gene_id=MTG009_ctg65_g5;transcript_id=MTG009_ctg65_t5;gene_functions=biosynthetic-additional(rule-based-clusters)Glycos_transf_1;gene_kind=biosynthetic-additional;sec_met_domain=Glycos_transf_1(E-value:3.9e-11%2Cbitscore:32.7%2Cseeds:63%2Ctool:rule-based-clusters);transl_table=11;translation=length.649
MAG009	MAG009_region65	bacteriocin	RiPP	MAG009_region65_g6	3272	4534	1263	ND							gene_id=MTG009_ctg65_g6;transcript_id=MTG009_ctg65_t6;transl_table=11;translation=length.420
MAG009	MAG009_region65	bacteriocin	RiPP	MAG009_region65_g7	4661	4825	165	ND							gene_id=MTG009_ctg65_g7;transcript_id=MTG009_ctg65_t7;transl_table=11;translation=length.54
MAG009	MAG009_region65	bacteriocin	RiPP	MAG009_region65_g8	5001	5825	825	core_gene	biosynthetic	bacteriocin					gene_id=MTG009_ctg65_g8;transcript_id=MTG009_ctg65_t8;gene_functions=biosynthetic(rule-based-clusters)bacteriocin:DUF692;gene_kind=biosynthetic;sec_met_domain=DUF692(E-value:6e-84%2Cbitscore:271%2Cseeds:7%2Ctool:rule-based-clusters);transl_table=11;translation=length.274
MAG009	MAG009_region65	bacteriocin	RiPP	MAG009_region65_g9	5910	6776	867	ND							gene_id=MTG009_ctg65_g9;transcript_id=MTG009_ctg65_t9;transl_table=11;translation=length.288
MAG009	MAG009_region68	NRPS	NRP	MAG009_region68_g1	1	108	108	ND							gene_id=MTG009_ctg68_g1;transcript_id=MTG009_ctg68_t1;transl_table=11;translation=length.35
MAG009	MAG009_region68	NRPS	NRP	MAG009_region68_g2	1260	7946	6687	core_gene	biosynthetic	NRPS	SMCOG1002	AMP-dependentsynthetaseandligase	378	9.8e-115	gene_id=MTG009_ctg68_g2;nRPS_PKS=Domain:CAL_tdomain(162-484).E-value:4e-126.Score:413.MatchesaSDomain:nrpspksdomains_ctg68_2_CAL_domain,Domain:PKS_PP(606-675).E-value:4.7e-13.Score:41.MatchesaSDomain:nrpspksdomains_ctg68_2_PKS_PP,Domain:Condensation_LCL(697-993).E-value:2.6e-104.Score:340.MatchesaSDomain:nrpspksdomains_ctg68_2_Condensation_LCL,Domain:AMP-binding(1173-1566).E-value:3.3e-112.Score:…
MAG009	MAG009_region68	NRPS	NRP	MAG009_region68_g3	7955	12748	4794	core_gene	biosynthetic	NRPS	SMCOG1127	condensationdomain-containingprotein	457.9	7e-139	gene_id=MTG009_ctg68_g3;nRPS_PKS=Domain:NRPS-COM_tNterm(0-29).E-value:4.7e-18.Score:55.9.MatchesaSDomain:nrpspksdomains_ctg68_3_NRPS-COM_Nterm,Domain:Condensation_DCL(6-309).E-value:3.5e-115.Score:376.0.MatchesaSDomain:nrpspksdomains_ctg68_3_Condensation_DCL,Domain:AMP-binding(473-882).E-value:1.3e-105.Score:345.0.MatchesaSDomain:nrpspksdomains_ctg68_3_AMP-binding,Domain:PCP(992-1061).E-value:3.7…
MAG009	MAG009_region69	NRPS,T1PKS	hybrids NRP/T1PKS	MAG009_region69_g1	747	1868	1122	core_gene	biosynthetic	NRPS	SMCOG1127	condensationdomain-containingprotein	228.4	3e-69	gene_id=MTG009_ctg69_g1;nRPS_PKS=Domain:Condensation_tLCL(8-303).E-value:5.4e-57.Score:184.8.MatchesaSDomain:nrpspksdomains_ctg69_1_Condensation_LCL,type:NRPS-likeprotein;transcript_id=MTG009_ctg69_1;gene_functions=biosynthetic(rule-based-clusters)NRPS:Condensation,biosynthetic-additional(smcogs)SMCOG1127:condensationdomain-containingprotein(Score:228.4%3BE-value:3e-69);gene_kind=biosynthetic;sec…
MAG009	MAG009_region69	NRPS,T1PKS	hybrids NRP/T1PKS	MAG009_region69_g2	1832	4726	2895	core_gene	biosynthetic	NRPS					gene_id=MTG009_ctg69_g2;nRPS_PKS=Domain:AMP-binding(51-452).E-value:2.2e-112.Score:367.4.MatchesaSDomain:nrpspksdomains_tctg69_2_AMP-binding,Domain:PCP(861-929).E-value:7.2e-20.Score:62.8.MatchesaSDomain:nrpspksdomains_ctg69_2_PCP,type:NRPS-likeprotein;transcript_id=MTG009_ctg69_2;gene_functions=biosynthetic(rule-based-clusters)NRPS:AMP-binding,biosynthetic-additional(rule-based-clusters)PP-bindi…
MAG009	MAG009_region69	NRPS,T1PKS	hybrids NRP/T1PKS	MAG009_region69_g3	4726	7923	3198	core_gene	biosynthetic	T1PKS	SMCOG1022	Beta-ketoacylsynthase	242.9	1e-73	gene_id=MTG009_ctg69_g3;nRPS_PKS=Domain:PKS_tKS(Hybrid-KS)(12-436).E-value:3.8e-159.Score:521.8.MatchesaSDomain:nrpspksdomains_ctg69_3_PKS_KS,Domain:PKS_AT(533-834).E-value:2e-98.Score:321.MatchesaSDomain:nrpspksdomains_ctg69_3_PKS_AT,Domain:PCP(944-1013).E-value:1.3e-26.Score:84.4.MatchesaSDomain:nrpspksdomains_ctg69_3_PCP,type:PKS-likeprotein;transcript_id=MTG009_ctg69_3;gene_functions=biosynth…
MAG009	MAG009_region69	NRPS,T1PKS	hybrids NRP/T1PKS	MAG009_region69_g4	8127	9239	1113	accessory_gene	other		SMCOG1251	luciferasefamilyprotein	410.4	1e-124	gene_id=MTG009_ctg69_g4;transcript_id=MTG009_ctg69_t4;gene_functions=other(smcogs)SMCOG1251:luciferasefamilyprotein(Score:410.4%3BE-value:1e-124);gene_kind=other;transl_table=11;translation=length.370
MAG009	MAG009_region69	NRPS,T1PKS	hybrids NRP/T1PKS	MAG009_region69_g5	9236	12595	3360	core_gene	biosynthetic	NRPS	SMCOG1127	condensationdomain-containingprotein	412.5	4e-125	gene_id=MTG009_ctg69_g5;nRPS_PKS=Domain:Condensation_tLCL(43-343).E-value:7.4e-109.Score:355.MatchesaSDomain:nrpspksdomains_ctg69_5_Condensation_LCL,Domain:AMP-binding(507-911).E-value:1.7e-116.Score:380.9.MatchesaSDomain:nrpspksdomains_ctg69_5_AMP-binding,Domain:PCP(1021-1089).E-value:9.3e-30.Score:94.5.MatchesaSDomain:nrpspksdomains_ctg69_5_PCP,type:NRPS;transcript_id=MTG009_ctg69_5;gene_functi…
MAG009	MAG009_region73	NRPS	NRP	MAG009_region73_g1	2	3967	3966	core_gene	biosynthetic	NRPS	SMCOG1127	condensationdomain-containingprotein	197.4	8.3e-60	gene_id=MTG009_ctg73_g1;nRPS_PKS=Domain:PCP(127-195).E-value:1.6e-22.Score:71.3.MatchesaSDomain:nrpspksdomains_tctg73_1_PCP,Domain:Condensation_DCL(223-552).E-value:6.7e-45.Score:145.2.MatchesaSDomain:nrpspksdomains_ctg73_1_Condensation_DCL,Domain:AMP-binding(719-1119).E-value:3e-117.Score:383.4.MatchesaSDomain:nrpspksdomains_ctg73_1_AMP-binding,Domain:PCP(1229-1297).E-value:2.4e-26.Score:83.5.Ma…
MAG009	MAG009_region73	NRPS	NRP	MAG009_region73_g2	3964	6390	2427	core_gene	biosynthetic	NRPS	SMCOG1127	condensationdomain-containingprotein	465	4.7e-141	gene_id=MTG009_ctg73_g2;nRPS_PKS=Domain:Condensation_tLCL(73-374).E-value:3.7e-121.Score:395.5.MatchesaSDomain:nrpspksdomains_ctg73_2_Condensation_LCL,Domain:AMP-binding(539-793).E-value:4.4e-70.Score:228.0.MatchesaSDomain:nrpspksdomains_ctg73_2_AMP-binding,type:NRPS;transcript_id=MTG009_ctg73_2;gene_functions=biosynthetic(rule-based-clusters)NRPS:AMP-binding,biosynthetic(rule-based-clusters)NRPS…
MAG009	MAG009_region73	NRPS	NRP	MAG009_region73_g3	6387	8858	2472	core_gene	biosynthetic	NRPS	SMCOG1127	condensationdomain-containingprotein	251.6	2.9e-76	gene_id=MTG009_ctg73_g3;nRPS_PKS=Domain:PCP(204-271).E-value:3.2e-23.Score:73.5.MatchesaSDomain:nrpspksdomains_tctg73_3_PCP,Domain:Condensation_DCL(300-600).E-value:1.9e-67.Score:219.2.MatchesaSDomain:nrpspksdomains_ctg73_3_Condensation_DCL,type:NRPS-likeprotein;transcript_id=MTG009_ctg73_3;gene_functions=biosynthetic(rule-based-clusters)NRPS:AMP-binding,biosynthetic(rule-based-clusters)NRPS:Cond…
MAG012	MAG012_region10	terpene	terpene	MAG012_region10_g1	2	1063	1062	ND							gene_id=MTG012_ctg10_g1;transcript_id=MTG012_ctg10_t1;transl_table=11;translation=length.354
MAG012	MAG012_region10	terpene	terpene	MAG012_region10_g10	7394	8545	1152	core_gene	biosynthetic	terpene					gene_id=MTG012_ctg10_g10;transcript_id=MTG012_ctg10_t10;gene_functions=biosynthetic(rule-based-clusters)terpene:Lycopene_cycl;gene_kind=biosynthetic;sec_met_domain=Lycopene_cycl(E-value:9.5e-109%2Cbitscore:355.0%2Cseeds:20%2Ctool:rule-based-clusters);transl_table=11;translation=length.383
MAG012	MAG012_region10	terpene	terpene	MAG012_region10_g11	8592	9377	786	ND							gene_id=MTG012_ctg10_g11;transcript_id=MTG012_ctg10_t11;transl_table=11;translation=length.261
MAG012	MAG012_region10	terpene	terpene	MAG012_region10_g12	9306	9926	621	ND							gene_id=MTG012_ctg10_g12;transcript_id=MTG012_ctg10_t12;transl_table=11;translation=length.206
MAG012	MAG012_region10	terpene	terpene	MAG012_region10_g13	10163	10615	453	ND							gene_id=MTG012_ctg10_g13;transcript_id=MTG012_ctg10_t13;transl_table=11;translation=length50
MAG012	MAG012_region10	terpene	terpene	MAG012_region10_g14	10815	12593	1779	ND							gene_id=MTG012_ctg10_g14;transcript_id=MTG012_ctg10_t14;transl_table=11;translation=length.592
MAG012	MAG012_region10	terpene	terpene	MAG012_region10_g15	12571	13116	546	ND							gene_id=MTG012_ctg10_g15;transcript_id=MTG012_ctg10_t15;transl_table=11;translation=length81
MAG012	MAG012_region10	terpene	terpene	MAG012_region10_g16	13113	14108	996	ND							gene_id=MTG012_ctg10_g16;transcript_id=MTG012_ctg10_t16;transl_table=11;translation=length.331
MAG012	MAG012_region10	terpene	terpene	MAG012_region10_g17	14575	14841	267	ND							gene_id=MTG012_ctg10_g17;transcript_id=MTG012_ctg10_t17;transl_table=11;translation=length.88
MAG012	MAG012_region10	terpene	terpene	MAG012_region10_g18	14865	15839	975	ND							gene_id=MTG012_ctg10_g18;transcript_id=MTG012_ctg10_t18;transl_table=11;translation=length.324
MAG012	MAG012_region10	terpene	terpene	MAG012_region10_g19	15844	16479	636	ND							gene_id=MTG012_ctg10_g19;transcript_id=MTG012_ctg10_t19;transl_table=11;translation=length.211
MAG012	MAG012_region10	terpene	terpene	MAG012_region10_g2	1195	1821	627	ND							gene_id=MTG012_ctg10_g2;transcript_id=MTG012_ctg10_t2;transl_table=11;translation=length.208
MAG012	MAG012_region10	terpene	terpene	MAG012_region10_g20	16476	16808	333	ND							gene_id=MTG012_ctg10_g20;transcript_id=MTG012_ctg10_t20;transl_table=11;translation=length10
MAG012	MAG012_region10	terpene	terpene	MAG012_region10_g21	16796	17662	867	ND							gene_id=MTG012_ctg10_g21;transcript_id=MTG012_ctg10_t21;transl_table=11;translation=length.288
MAG012	MAG012_region10	terpene	terpene	MAG012_region10_g22	17664	17795	132	ND							gene_id=MTG012_ctg10_g22;transcript_id=MTG012_ctg10_t22;transl_table=11;translation=length.43
MAG012	MAG012_region10	terpene	terpene	MAG012_region10_g3	1878	2459	582	ND							gene_id=MTG012_ctg10_g3;transcript_id=MTG012_ctg10_t3;transl_table=11;translation=length93
MAG012	MAG012_region10	terpene	terpene	MAG012_region10_g4	2456	3622	1167	accessory_gene	additional_biosynthetic		SMCOG1045	glycosyltransferasegroup1	188	5e-57	gene_id=MTG012_ctg10_g4;transcript_id=MTG012_ctg10_t4;gene_functions=biosynthetic-additional(rule-based-clusters)Glycos_transf_1,biosynthetic-additional(smcogs)SMCOG1045:glycosyltransferasegroup1(Score:188%3BE-value:5e-57);gene_kind=biosynthetic-additional;sec_met_domain=Glycos_transf_1(E-value:3.8e-32%2Cbitscore:102.4%2Cseeds:63%2Ctool:rule-based-clusters);transl_table=11;translation=length.388
MAG012	MAG012_region10	terpene	terpene	MAG012_region10_g5	3715	4191	477	ND							gene_id=MTG012_ctg10_g5;transcript_id=MTG012_ctg10_t5;transl_table=11;translation=length58
MAG012	MAG012_region10	terpene	terpene	MAG012_region10_g6	4201	4503	303	ND							gene_id=MTG012_ctg10_g6;transcript_id=MTG012_ctg10_t6;transl_table=11;translation=length00
MAG012	MAG012_region10	terpene	terpene	MAG012_region10_g7	4518	5039	522	ND							gene_id=MTG012_ctg10_g7;transcript_id=MTG012_ctg10_t7;transl_table=11;translation=length73
MAG012	MAG012_region10	terpene	terpene	MAG012_region10_g8	4999	5934	936	core_gene	biosynthetic	terpene					gene_id=MTG012_ctg10_g8;transcript_id=MTG012_ctg10_t8;gene_functions=biosynthetic(rule-based-clusters)terpene:phytoene_synt;gene_kind=biosynthetic;sec_met_domain=phytoene_synt(E-value:1.7e-39%2Cbitscore:126.7%2Cseeds:8%2Ctool:rule-based-clusters);transl_table=11;translation=length.311
MAG012	MAG012_region10	terpene	terpene	MAG012_region10_g9	5931	7397	1467	accessory_gene	additional_biosynthetic		SMCOG1222	dehydrogenase	401.4	1.2e-121	gene_id=MTG012_ctg10_g9;transcript_id=MTG012_ctg10_t9;gene_functions=biosynthetic-additional(smcogs)SMCOG1222:dehydrogenase(Score:401.4%3BE-value:1.2e-121);gene_kind=biosynthetic-additional;transl_table=11;translation=length.488
MAG012	MAG012_region153	T3PKS	other PKS	MAG012_region153_g1	2	505	504	ND							gene_id=MTG012_ctg153_g1;transcript_id=MTG012_ctg153_t1;transl_table=11;translation=length68
MAG012	MAG012_region153	T3PKS	other PKS	MAG012_region153_g10	11739	12227	489	accessory_gene	additional_biosynthetic		SMCOG1150	isoprenylcysteinecarboxylmethyltransferase	191	2.4e-58	gene_id=MTG012_ctg153_g10;transcript_id=MTG012_ctg153_t10;gene_functions=biosynthetic-additional(smcogs)SMCOG1150:isoprenylcysteinecarboxylmethyltransferase(Score:191%3BE-value:2.4e-58);gene_kind=biosynthetic-additional;transl_table=11;translation=length62
MAG012	MAG012_region153	T3PKS	other PKS	MAG012_region153_g11	12224	12562	339	core_gene	biosynthetic	T3PKS					gene_id=MTG012_ctg153_g11;transcript_id=MTG012_ctg153_t11;gene_functions=biosynthetic(rule-based-clusters)T3PKS:Chal_sti_synt_C;gene_kind=biosynthetic;sec_met_domain=Chal_sti_synt_C(E-value:8e-16%2Cbitscore:48.3%2Cseeds:21%2Ctool:rule-based-clusters);transl_table=11;translation=length12
MAG012	MAG012_region153	T3PKS	other PKS	MAG012_region153_g12	13247	14512	1266	ND							gene_id=MTG012_ctg153_g12;transcript_id=MTG012_ctg153_t12;transl_table=11;translation=length.421
MAG012	MAG012_region153	T3PKS	other PKS	MAG012_region153_g13	15348	15926	579	ND							gene_id=MTG012_ctg153_g13;transcript_id=MTG012_ctg153_t13;transl_table=11;translation=length92
MAG012	MAG012_region153	T3PKS	other PKS	MAG012_region153_g2	658	3042	2385	ND							gene_id=MTG012_ctg153_g2;transcript_id=MTG012_ctg153_t2;transl_table=11;translation=length.794
MAG012	MAG012_region153	T3PKS	other PKS	MAG012_region153_g3	3288	3557	270	ND							gene_id=MTG012_ctg153_g3;transcript_id=MTG012_ctg153_t3;transl_table=11;translation=length.89
MAG012	MAG012_region153	T3PKS	other PKS	MAG012_region153_g4	3577	5040	1464	ND							gene_id=MTG012_ctg153_g4;transcript_id=MTG012_ctg153_t4;transl_table=11;translation=length.487
MAG012	MAG012_region153	T3PKS	other PKS	MAG012_region153_g5	5040	5588	549	accessory_gene	additional_biosynthetic		SMCOG1111	GCN5-relatedN-acetyltransferase	56	7.8e-17	gene_id=MTG012_ctg153_g5;transcript_id=MTG012_ctg153_t5;gene_functions=biosynthetic-additional(smcogs)SMCOG1111:GCN5-relatedN-acetyltransferase(Score:56%3BE-value:7.8e-17);gene_kind=biosynthetic-additional;transl_table=11;translation=length82
MAG012	MAG012_region153	T3PKS	other PKS	MAG012_region153_g6	5585	5986	402	ND							gene_id=MTG012_ctg153_g6;transcript_id=MTG012_ctg153_t6;transl_table=11;translation=length33
MAG012	MAG012_region153	T3PKS	other PKS	MAG012_region153_g7	6142	8664	2523	accessory_gene	additional_biosynthetic		SMCOG1190	GTP-bindingproteinLepA	120.7	1.3e-36	gene_id=MTG012_ctg153_g7;transcript_id=MTG012_ctg153_t7;gene_functions=biosynthetic-additional(smcogs)SMCOG1190:GTP-bindingproteinLepA(Score:120.7%3BE-value:1.3e-36);gene_kind=biosynthetic-additional;transl_table=11;translation=length.840
MAG012	MAG012_region153	T3PKS	other PKS	MAG012_region153_g8	9235	11031	1797	ND							gene_id=MTG012_ctg153_g8;transcript_id=MTG012_ctg153_t8;transl_table=11;translation=length.598
MAG012	MAG012_region153	T3PKS	other PKS	MAG012_region153_g9	11035	11613	579	ND							gene_id=MTG012_ctg153_g9;transcript_id=MTG012_ctg153_t9;transl_table=11;translation=length92
MAG012	MAG012_region89	acyl_amino_acids	Others	MAG012_region89_g1	2	2299	2298	ND							gene_id=MTG012_ctg89_g1;transcript_id=MTG012_ctg89_t1;transl_table=11;translation=length.765
MAG012	MAG012_region89	acyl_amino_acids	Others	MAG012_region89_g10	12780	14285	1506	ND							gene_id=MTG012_ctg89_g10;transcript_id=MTG012_ctg89_t10;transl_table=11;translation=length.501
MAG012	MAG012_region89	acyl_amino_acids	Others	MAG012_region89_g11	14282	14851	570	ND							gene_id=MTG012_ctg89_g11;transcript_id=MTG012_ctg89_t11;transl_table=11;translation=length89
MAG012	MAG012_region89	acyl_amino_acids	Others	MAG012_region89_g12	15015	15377	363	ND							gene_id=MTG012_ctg89_g12;transcript_id=MTG012_ctg89_t12;transl_table=11;translation=length20
MAG012	MAG012_region89	acyl_amino_acids	Others	MAG012_region89_g13	15471	16166	696	ND							gene_id=MTG012_ctg89_g13;transcript_id=MTG012_ctg89_t13;transl_table=11;translation=length.231
MAG012	MAG012_region89	acyl_amino_acids	Others	MAG012_region89_g14	16364	16648	285	ND							gene_id=MTG012_ctg89_g14;transcript_id=MTG012_ctg89_t14;transl_table=11;translation=length.94
MAG012	MAG012_region89	acyl_amino_acids	Others	MAG012_region89_g15	16695	18011	1317	accessory_gene	additional_biosynthetic		SMCOG1045	glycosyltransferasegroup1	142.6	3.2e-43	gene_id=MTG012_ctg89_g15;transcript_id=MTG012_ctg89_t15;gene_functions=biosynthetic-additional(rule-based-clusters)Glycos_transf_1,biosynthetic-additional(smcogs)SMCOG1045:glycosyltransferasegroup1(Score:142.6%3BE-value:3.2e-43);gene_kind=biosynthetic-additional;sec_met_domain=Glycos_transf_1(E-value:5.2e-22%2Cbitscore:68.9%2Cseeds:63%2Ctool:rule-based-clusters);transl_table=11;translation=length…
MAG012	MAG012_region89	acyl_amino_acids	Others	MAG012_region89_g16	18053	18772	720	ND							gene_id=MTG012_ctg89_g16;transcript_id=MTG012_ctg89_t16;transl_table=11;translation=length.239
MAG012	MAG012_region89	acyl_amino_acids	Others	MAG012_region89_g17	18955	19377	423	ND							gene_id=MTG012_ctg89_g17;transcript_id=MTG012_ctg89_t17;transl_table=11;translation=length40
MAG012	MAG012_region89	acyl_amino_acids	Others	MAG012_region89_g18	19935	20621	687	ND							gene_id=MTG012_ctg89_g18;transcript_id=MTG012_ctg89_t18;transl_table=11;translation=length.228
MAG012	MAG012_region89	acyl_amino_acids	Others	MAG012_region89_g19	20618	20752	135	ND							gene_id=MTG012_ctg89_g19;transcript_id=MTG012_ctg89_t19;transl_table=11;translation=length.44
MAG012	MAG012_region89	acyl_amino_acids	Others	MAG012_region89_g2	2296	2973	678	ND							gene_id=MTG012_ctg89_g2;transcript_id=MTG012_ctg89_t2;transl_table=11;translation=length.225
MAG012	MAG012_region89	acyl_amino_acids	Others	MAG012_region89_g20	20784	21701	918	core_gene	biosynthetic	acyl_amino_acids					gene_id=MTG012_ctg89_g20;transcript_id=MTG012_ctg89_t20;gene_functions=biosynthetic(rule-based-clusters)acyl_amino_acids:NasY;gene_kind=biosynthetic;sec_met_domain=NasY(E-value:1.6e-82%2Cbitscore:267%2Cseeds:100%2Ctool:rule-based-clusters);transl_table=11;translation=length.305
MAG012	MAG012_region89	acyl_amino_acids	Others	MAG012_region89_g21	21720	21926	207	ND							gene_id=MTG012_ctg89_g21;transcript_id=MTG012_ctg89_t21;transl_table=11;translation=length.68
MAG012	MAG012_region89	acyl_amino_acids	Others	MAG012_region89_g22	22185	23579	1395	ND							gene_id=MTG012_ctg89_g22;transcript_id=MTG012_ctg89_t22;transl_table=11;translation=length.464
MAG012	MAG012_region89	acyl_amino_acids	Others	MAG012_region89_g23	23554	23829	276	ND							gene_id=MTG012_ctg89_g23;transcript_id=MTG012_ctg89_t23;transl_table=11;translation=length.91
MAG012	MAG012_region89	acyl_amino_acids	Others	MAG012_region89_g24	23808	24290	483	ND							gene_id=MTG012_ctg89_g24;transcript_id=MTG012_ctg89_t24;transl_table=11;translation=length60
MAG012	MAG012_region89	acyl_amino_acids	Others	MAG012_region89_g3	2970	3923	954	ND							gene_id=MTG012_ctg89_g3;transcript_id=MTG012_ctg89_t3;transl_table=11;translation=length.317
MAG012	MAG012_region89	acyl_amino_acids	Others	MAG012_region89_g4	3920	4909	990	ND							gene_id=MTG012_ctg89_g4;transcript_id=MTG012_ctg89_t4;transl_table=11;translation=length.329
MAG012	MAG012_region89	acyl_amino_acids	Others	MAG012_region89_g5	4919	6286	1368	accessory_gene	transport		SMCOG1029	RNDfamilyeffluxtransporterMFPsubunit	61.3	1.3e-18	gene_id=MTG012_ctg89_g5;transcript_id=MTG012_ctg89_t5;gene_functions=transport(smcogs)SMCOG1029:RNDfamilyeffluxtransporterMFPsubunit(Score:61.3%3BE-value:1.3e-18);gene_kind=transport;transl_table=11;translation=length.455
MAG012	MAG012_region89	acyl_amino_acids	Others	MAG012_region89_g6	6283	8049	1767	accessory_gene	transport		SMCOG1288	ABCtransporterrelatedprotein	245.7	1.6e-74	gene_id=MTG012_ctg89_g6;transcript_id=MTG012_ctg89_t6;gene_functions=transport(smcogs)SMCOG1288:ABCtransporterrelatedprotein(Score:245.7%3BE-value:1.6e-74);gene_kind=transport;transl_table=11;translation=length.588
MAG012	MAG012_region89	acyl_amino_acids	Others	MAG012_region89_g7	8132	9385	1254	ND							gene_id=MTG012_ctg89_g7;transcript_id=MTG012_ctg89_t7;transl_table=11;translation=length.417
MAG012	MAG012_region89	acyl_amino_acids	Others	MAG012_region89_g8	9435	11639	2205	ND							gene_id=MTG012_ctg89_g8;transcript_id=MTG012_ctg89_t8;transl_table=11;translation=length.734
MAG012	MAG012_region89	acyl_amino_acids	Others	MAG012_region89_g9	11636	12739	1104	accessory_gene	additional_biosynthetic		SMCOG1040	alcoholdehydrogenase	255	1.5e-77	gene_id=MTG012_ctg89_g9;nRPS_PKS=Domain:PKS_tER(25-240).E-value:6.2e-12.Score:37.0.MatchesaSDomain:nrpspksdomains_ctg89_9_PKS_ER,type:other;transcript_id=MTG012_ctg89_9;gene_functions=biosynthetic-additional(smcogs)SMCOG1040:alcoholdehydrogenase(Score:255%3BE-value:1.5e-77);gene_kind=biosynthetic-additional;transl_table=11;translation=length.367
MAG012	MAG012_region92	lassopeptide	RiPP	MAG012_region92_g1	1	882	882	ND							gene_id=MTG012_ctg92_g1;transcript_id=MTG012_ctg92_t1;transl_table=11;translation=length.293
MAG012	MAG012_region92	lassopeptide	RiPP	MAG012_region92_g10	10925	12040	1116	ND							gene_id=MTG012_ctg92_g10;transcript_id=MTG012_ctg92_t10;transl_table=11;translation=length.371
MAG012	MAG012_region92	lassopeptide	RiPP	MAG012_region92_g11	12088	12420	333	accessory_gene	additional_biosynthetic		rule-based				gene_id=MTG012_ctg92_g11;transcript_id=MTG012_ctg92_t11;gene_functions=biosynthetic-additional(rule-based-clusters)PF05402;gene_kind=biosynthetic-additional;sec_met_domain=PF05402(E-value:2.7e-16%2Cbitscore:50.2%2Cseeds:461%2Ctool:rule-based-clusters);transl_table=11;translation=length10
MAG012	MAG012_region92	lassopeptide	RiPP	MAG012_region92_g12	12499	12681	183	ND							gene_id=MTG012_ctg92_g12;transcript_id=MTG012_ctg92_t12;transl_table=11;translation=length.60
MAG012	MAG012_region92	lassopeptide	RiPP	MAG012_region92_g13	12720	12944	225	ND							gene_id=MTG012_ctg92_g13;transcript_id=MTG012_ctg92_t13;transl_table=11;translation=length.74
MAG012	MAG012_region92	lassopeptide	RiPP	MAG012_region92_g14	12905	14560	1656	core_gene	biosynthetic	lassopeptide	SMCOG1177	asparaginesynthase(glutamine-hydrolyzing)	182.6	2e-55	gene_id=MTG012_ctg92_g14;transcript_id=MTG012_ctg92_t14;gene_functions=biosynthetic(rule-based-clusters)lassopeptide:Asn_synthase,biosynthetic-additional(rule-based-clusters)GATase_7,biosynthetic-additional(smcogs)SMCOG1177:asparaginesynthase(glutamine-hydrolyzing)(Score:182.6%3BE-value:2e-55);gene_kind=biosynthetic;sec_met_domain=Asn_synthase(E-value:7e-29%2Cbitscore:91.9%2Cseeds:78%2Ctool:rule-…
MAG012	MAG012_region92	lassopeptide	RiPP	MAG012_region92_g15	14523	15449	927	ND							gene_id=MTG012_ctg92_g15;transcript_id=MTG012_ctg92_t15;transl_table=11;translation=length.308
MAG012	MAG012_region92	lassopeptide	RiPP	MAG012_region92_g16	15449	16009	561	core_gene	biosynthetic	lassopeptide					gene_id=MTG012_ctg92_g16;transcript_id=MTG012_ctg92_t16;gene_functions=biosynthetic(rule-based-clusters)lassopeptide:PF13471;gene_kind=biosynthetic;sec_met_domain=PF13471(E-value:3.5e-27%2Cbitscore:85.3%2Cseeds:84%2Ctool:rule-based-clusters);transl_table=11;translation=length86
MAG012	MAG012_region92	lassopeptide	RiPP	MAG012_region92_g17	16077	17096	1020	ND							gene_id=MTG012_ctg92_g17;transcript_id=MTG012_ctg92_t17;transl_table=11;translation=length.339
MAG012	MAG012_region92	lassopeptide	RiPP	MAG012_region92_g18	17099	18457	1359	accessory_gene	additional_biosynthetic		rule-based				gene_id=MTG012_ctg92_g18;transcript_id=MTG012_ctg92_t18;gene_functions=biosynthetic-additional(rule-based-clusters)Wzy_C;gene_kind=biosynthetic-additional;sec_met_domain=Wzy_C(E-value:4.9e-14%2Cbitscore:43%2Cseeds:81%2Ctool:rule-based-clusters);transl_table=11;translation=length.452
MAG012	MAG012_region92	lassopeptide	RiPP	MAG012_region92_g19	18454	19209	756	ND							gene_id=MTG012_ctg92_g19;transcript_id=MTG012_ctg92_t19;transl_table=11;translation=length.251
MAG012	MAG012_region92	lassopeptide	RiPP	MAG012_region92_g2	893	1741	849	accessory_gene	additional_biosynthetic		SMCOG1089	methyltransferase	55.9	7.3e-17	gene_id=MTG012_ctg92_g2;transcript_id=MTG012_ctg92_t2;gene_functions=biosynthetic-additional(smcogs)SMCOG1089:methyltransferase(Score:55.9%3BE-value:7.3e-17);gene_kind=biosynthetic-additional;transl_table=11;translation=length.282
MAG012	MAG012_region92	lassopeptide	RiPP	MAG012_region92_g20	19234	19575	342	ND							gene_id=MTG012_ctg92_g20;transcript_id=MTG012_ctg92_t20;transl_table=11;translation=length13
MAG012	MAG012_region92	lassopeptide	RiPP	MAG012_region92_g21	19632	20063	432	ND							gene_id=MTG012_ctg92_g21;transcript_id=MTG012_ctg92_t21;transl_table=11;translation=length43
MAG012	MAG012_region92	lassopeptide	RiPP	MAG012_region92_g3	1738	2862	1125	accessory_gene	additional_biosynthetic		SMCOG1045	glycosyltransferasegroup1	165.3	4e-50	gene_id=MTG012_ctg92_g3;transcript_id=MTG012_ctg92_t3;gene_functions=biosynthetic-additional(rule-based-clusters)Glycos_transf_1,biosynthetic-additional(smcogs)SMCOG1045:glycosyltransferasegroup1(Score:165.3%3BE-value:4e-50);gene_kind=biosynthetic-additional;sec_met_domain=Glycos_transf_1(E-value:1.5e-37%2Cbitscore:119.4%2Cseeds:63%2Ctool:rule-based-clusters);transl_table=11;translation=length.374
MAG012	MAG012_region92	lassopeptide	RiPP	MAG012_region92_g4	2855	3949	1095	accessory_gene	additional_biosynthetic		SMCOG1045	glycosyltransferasegroup1	114.8	9e-35	gene_id=MTG012_ctg92_g4;transcript_id=MTG012_ctg92_t4;gene_functions=biosynthetic-additional(rule-based-clusters)Glycos_transf_1,biosynthetic-additional(smcogs)SMCOG1045:glycosyltransferasegroup1(Score:114.8%3BE-value:9e-35);gene_kind=biosynthetic-additional;sec_met_domain=Glycos_transf_1(E-value:3.5e-29%2Cbitscore:92%2Cseeds:63%2Ctool:rule-based-clusters);transl_table=11;translation=length.364
MAG012	MAG012_region92	lassopeptide	RiPP	MAG012_region92_g5	4063	5880	1818	accessory_gene	transport		SMCOG1000	ABCtransporterATP-bindingprotein	202.5	1.3e-61	gene_id=MTG012_ctg92_g5;transcript_id=MTG012_ctg92_t5;gene_functions=transport(smcogs)SMCOG1000:ABCtransporterATP-bindingprotein(Score:202.5%3BE-value:1.3e-61);gene_kind=transport;transl_table=11;translation=length.605
MAG012	MAG012_region92	lassopeptide	RiPP	MAG012_region92_g6	5877	6869	993	accessory_gene	additional_biosynthetic		rule-based				gene_id=MTG012_ctg92_g6;transcript_id=MTG012_ctg92_t6;gene_functions=biosynthetic-additional(rule-based-clusters)Glycos_transf_2;gene_kind=biosynthetic-additional;sec_met_domain=Glycos_transf_2(E-value:7.7e-33%2Cbitscore:104.2%2Cseeds:256%2Ctool:rule-based-clusters);transl_table=11;translation=length.330
MAG012	MAG012_region92	lassopeptide	RiPP	MAG012_region92_g7	6878	8815	1938	accessory_gene	additional_biosynthetic		SMCOG1088	acyltransferase3	227.9	3.4e-69	gene_id=MTG012_ctg92_g7;transcript_id=MTG012_ctg92_t7;gene_functions=biosynthetic-additional(smcogs)SMCOG1088:acyltransferase3(Score:227.9%3BE-value:3.4e-69);gene_kind=biosynthetic-additional;transl_table=11;translation=length.645
MAG012	MAG012_region92	lassopeptide	RiPP	MAG012_region92_g8	8812	8928	117	ND							gene_id=MTG012_ctg92_g8;transcript_id=MTG012_ctg92_t8;transl_table=11;translation=length.38
MAG012	MAG012_region92	lassopeptide	RiPP	MAG012_region92_g9	8901	10913	2013	core_gene	biosynthetic	lassopeptide	SMCOG1177	asparaginesynthase(glutamine-hydrolyzing)	505.3	4e-153	gene_id=MTG012_ctg92_g9;transcript_id=MTG012_ctg92_t9;gene_functions=biosynthetic(rule-based-clusters)lassopeptide:Asn_synthase,biosynthetic-additional(rule-based-clusters)GATase_7,biosynthetic-additional(smcogs)SMCOG1177:asparaginesynthase(glutamine-hydrolyzing)(Score:505.3%3BE-value:4e-153);gene_kind=biosynthetic;sec_met_domain=Asn_synthase(E-value:1.9e-110%2Cbitscore:360.3%2Cseeds:78%2Ctool:ru…
MAG012	MAG012_region94	bacteriocin	RiPP	MAG012_region94_g10	3569	4249	681	ND							gene_id=MTG012_ctg94_g10;transcript_id=MTG012_ctg94_t10;transl_table=11;translation=length.226
MAG012	MAG012_region94	bacteriocin	RiPP	MAG012_region94_g11	4237	5004	768	ND							gene_id=MTG012_ctg94_g11;transcript_id=MTG012_ctg94_t11;transl_table=11;translation=length.255
MAG012	MAG012_region94	bacteriocin	RiPP	MAG012_region94_g12	5001	6398	1398	core_gene	biosynthetic	bacteriocin					gene_id=MTG012_ctg94_g12;transcript_id=MTG012_ctg94_t12;gene_functions=biosynthetic(rule-based-clusters)bacteriocin:DUF692;gene_kind=biosynthetic;sec_met_domain=DUF692(E-value:3e-103%2Cbitscore:336.0%2Cseeds:7%2Ctool:rule-based-clusters);transl_table=11;translation=length.465
MAG012	MAG012_region94	bacteriocin	RiPP	MAG012_region94_g13	6474	6755	282	ND							gene_id=MTG012_ctg94_g13;transcript_id=MTG012_ctg94_t13;transl_table=11;translation=length.93
MAG012	MAG012_region94	bacteriocin	RiPP	MAG012_region94_g14	6752	6976	225	ND							gene_id=MTG012_ctg94_g14;transcript_id=MTG012_ctg94_t14;transl_table=11;translation=length.74
MAG012	MAG012_region94	bacteriocin	RiPP	MAG012_region94_g15	6937	7425	489	ND							gene_id=MTG012_ctg94_g15;transcript_id=MTG012_ctg94_t15;transl_table=11;translation=length62
MAG012	MAG012_region94	bacteriocin	RiPP	MAG012_region94_g16	7473	7973	501	ND							gene_id=MTG012_ctg94_g16;transcript_id=MTG012_ctg94_t16;transl_table=11;translation=length66
MAG012	MAG012_region94	bacteriocin	RiPP	MAG012_region94_g17	7970	8797	828	accessory_gene	regulatory		SMCOG1133	Transcriptionregulatorcrp	60.6	2.2e-18	gene_id=MTG012_ctg94_g17;transcript_id=MTG012_ctg94_t17;gene_functions=regulatory(smcogs)SMCOG1133:Transcriptionregulator%2Ccrp(Score:60.6%3BE-value:2.2e-18);gene_kind=regulatory;transl_table=11;translation=length.275
MAG012	MAG012_region94	bacteriocin	RiPP	MAG012_region94_g18	9044	9988	945	ND							gene_id=MTG012_ctg94_g18;transcript_id=MTG012_ctg94_t18;transl_table=11;translation=length.314
MAG012	MAG012_region94	bacteriocin	RiPP	MAG012_region94_g19	10020	11000	981	ND							gene_id=MTG012_ctg94_g19;transcript_id=MTG012_ctg94_t19;transl_table=11;translation=length.326
MAG012	MAG012_region94	bacteriocin	RiPP	MAG012_region94_g5	8	256	249	ND							gene_id=MTG012_ctg94_g5;transcript_id=MTG012_ctg94_t5;transl_table=11;translation=length.82
MAG012	MAG012_region94	bacteriocin	RiPP	MAG012_region94_g6	253	1233	981	accessory_gene	additional_biosynthetic		rule-based				gene_id=MTG012_ctg94_g6;transcript_id=MTG012_ctg94_t6;gene_functions=biosynthetic-additional(rule-based-clusters)PF04055,biosynthetic-additional(rule-based-clusters)Fer4_12;gene_kind=biosynthetic-additional;sec_met_domain=PF04055(E-value:1.5e-27%2Cbitscore:88.4%2Cseeds:518%2Ctool:rule-based-clusters),Fer4_12(E-value:2.2e-11%2Cbitscore:35.6%2Cseeds:84%2Ctool:rule-based-clusters);transl_table=11;tr…
MAG012	MAG012_region94	bacteriocin	RiPP	MAG012_region94_g7	1230	1997	768	ND							gene_id=MTG012_ctg94_g7;transcript_id=MTG012_ctg94_t7;transl_table=11;translation=length.255
MAG012	MAG012_region94	bacteriocin	RiPP	MAG012_region94_g8	2190	2795	606	ND							gene_id=MTG012_ctg94_g8;transcript_id=MTG012_ctg94_t8;transl_table=11;translation=length.201
MAG012	MAG012_region94	bacteriocin	RiPP	MAG012_region94_g9	2792	3544	753	ND							gene_id=MTG012_ctg94_g9;transcript_id=MTG012_ctg94_t9;transl_table=11;translation=length.250
MAG014	MAG014_region2	NRPS-like,T1PKS	hybrids NRP/T1PKS	MAG014_region2_g10	5359	6678	1320	ND							gene_id=MTG014_ctg2_g10;transcript_id=MTG014_ctg2_t10;transl_table=11;translation=length.439
MAG014	MAG014_region2	NRPS-like,T1PKS	hybrids NRP/T1PKS	MAG014_region2_g11	6690	7340	651	ND							gene_id=MTG014_ctg2_g11;transcript_id=MTG014_ctg2_t11;transl_table=11;translation=length.216
MAG014	MAG014_region2	NRPS-like,T1PKS	hybrids NRP/T1PKS	MAG014_region2_g12	7417	8622	1206	accessory_gene	additional_biosynthetic		SMCOG1034	cytochromeP450	204	7e-62	gene_id=MTG014_ctg2_g12;transcript_id=MTG014_ctg2_t12;gene_functions=biosynthetic-additional(rule-based-clusters)p450,biosynthetic-additional(smcogs)SMCOG1034:cytochromeP450(Score:204%3BE-value:7e-62);gene_kind=biosynthetic-additional;sec_met_domain=p450(E-value:2.7e-36%2Cbitscore:116.4%2Cseeds:50%2Ctool:rule-based-clusters);transl_table=11;translation=length.401
MAG014	MAG014_region2	NRPS-like,T1PKS	hybrids NRP/T1PKS	MAG014_region2_g13	8622	8810	189	ND							gene_id=MTG014_ctg2_g13;transcript_id=MTG014_ctg2_t13;transl_table=11;translation=length.62
MAG014	MAG014_region2	NRPS-like,T1PKS	hybrids NRP/T1PKS	MAG014_region2_g14	8807	10909	2103	accessory_gene	additional_biosynthetic		SMCOG1042	O-methyltransferase	91.7	8.7e-28	gene_id=MTG014_ctg2_g14;transcript_id=MTG014_ctg2_t14;gene_functions=biosynthetic-additional(smcogs)SMCOG1042:O-methyltransferase(Score:91.7%3BE-value:8.7e-28);gene_kind=biosynthetic-additional;transl_table=11;translation=length.700
MAG014	MAG014_region2	NRPS-like,T1PKS	hybrids NRP/T1PKS	MAG014_region2_g15	10919	11311	393	ND							gene_id=MTG014_ctg2_g15;transcript_id=MTG014_ctg2_t15;transl_table=11;translation=length30
MAG014	MAG014_region2	NRPS-like,T1PKS	hybrids NRP/T1PKS	MAG014_region2_g16	11373	11843	471	accessory_gene	additional_biosynthetic		rule-based				gene_id=MTG014_ctg2_g16;transcript_id=MTG014_ctg2_t16;gene_functions=biosynthetic-additional(rule-based-clusters)PF07366;gene_kind=biosynthetic-additional;sec_met_domain=PF07366(E-value:2.9e-41%2Cbitscore:131.4%2Cseeds:29%2Ctool:rule-based-clusters);transl_table=11;translation=length56
MAG014	MAG014_region2	NRPS-like,T1PKS	hybrids NRP/T1PKS	MAG014_region2_g17	12030	12611	582	accessory_gene	additional_biosynthetic		SMCOG1034	cytochromeP450	71.2	1.3e-21	gene_id=MTG014_ctg2_g17;transcript_id=MTG014_ctg2_t17;gene_functions=biosynthetic-additional(rule-based-clusters)p450,biosynthetic-additional(smcogs)SMCOG1034:cytochromeP450(Score:71.2%3BE-value:1.3e-21);gene_kind=biosynthetic-additional;sec_met_domain=p450(E-value:8.3e-08%2Cbitscore:22.5%2Cseeds:50%2Ctool:rule-based-clusters);transl_table=11;translation=length93
MAG014	MAG014_region2	NRPS-like,T1PKS	hybrids NRP/T1PKS	MAG014_region2_g18	12655	13266	612	accessory_gene	additional_biosynthetic		SMCOG1034	cytochromeP450	209.9	1e-63	gene_id=MTG014_ctg2_g18;transcript_id=MTG014_ctg2_t18;gene_functions=biosynthetic-additional(rule-based-clusters)p450,biosynthetic-additional(smcogs)SMCOG1034:cytochromeP450(Score:209.9%3BE-value:1e-63);gene_kind=biosynthetic-additional;sec_met_domain=p450(E-value:4.5e-52%2Cbitscore:168.4%2Cseeds:50%2Ctool:rule-based-clusters);transl_table=11;translation=length.203
MAG014	MAG014_region2	NRPS-like,T1PKS	hybrids NRP/T1PKS	MAG014_region2_g19	13341	14261	921	accessory_gene	additional_biosynthetic		rule-based				gene_id=MTG014_ctg2_g19;transcript_id=MTG014_ctg2_t19;gene_functions=biosynthetic-additional(rule-based-clusters)PF07366;gene_kind=biosynthetic-additional;sec_met_domain=PF07366(E-value:1.5e-14%2Cbitscore:45%2Cseeds:29%2Ctool:rule-based-clusters);transl_table=11;translation=length.306
MAG014	MAG014_region2	NRPS-like,T1PKS	hybrids NRP/T1PKS	MAG014_region2_g2	291	947	657	accessory_gene	regulatory		SMCOG1167	transcriptionalregulator	89	1.9e-27	gene_id=MTG014_ctg2_g2;transcript_id=MTG014_ctg2_t2;gene_functions=regulatory(smcogs)SMCOG1167:transcriptionalregulator(Score:89%3BE-value:1.9e-27);gene_kind=regulatory;transl_table=11;translation=length.218
MAG014	MAG014_region2	NRPS-like,T1PKS	hybrids NRP/T1PKS	MAG014_region2_g20	14277	14954	678	accessory_gene	additional_biosynthetic		rule-based				gene_id=MTG014_ctg2_g20;transcript_id=MTG014_ctg2_t20;gene_functions=biosynthetic-additional(rule-based-clusters)PF07366;gene_kind=biosynthetic-additional;sec_met_domain=PF07366(E-value:6.6e-26%2Cbitscore:81.8%2Cseeds:29%2Ctool:rule-based-clusters);transl_table=11;translation=length.225
MAG014	MAG014_region2	NRPS-like,T1PKS	hybrids NRP/T1PKS	MAG014_region2_g21	14951	15343	393	ND							gene_id=MTG014_ctg2_g21;transcript_id=MTG014_ctg2_t21;transl_table=11;translation=length30
MAG014	MAG014_region2	NRPS-like,T1PKS	hybrids NRP/T1PKS	MAG014_region2_g22	15340	15717	378	ND							gene_id=MTG014_ctg2_g22;transcript_id=MTG014_ctg2_t22;transl_table=11;translation=length25
MAG014	MAG014_region2	NRPS-like,T1PKS	hybrids NRP/T1PKS	MAG014_region2_g23	15757	16971	1215	ND							gene_id=MTG014_ctg2_g23;transcript_id=MTG014_ctg2_t23;transl_table=11;translation=length.404
MAG014	MAG014_region2	NRPS-like,T1PKS	hybrids NRP/T1PKS	MAG014_region2_g24	17080	17745	666	ND							gene_id=MTG014_ctg2_g24;transcript_id=MTG014_ctg2_t24;transl_table=11;translation=length.221
MAG014	MAG014_region2	NRPS-like,T1PKS	hybrids NRP/T1PKS	MAG014_region2_g25	17754	18791	1038	accessory_gene	additional_biosynthetic		SMCOG1039	aldo/ketoreductasefamilyoxidoreductase	302.3	5.6e-92	gene_id=MTG014_ctg2_g25;transcript_id=MTG014_ctg2_t25;gene_functions=biosynthetic-additional(smcogs)SMCOG1039:aldo/ketoreductasefamilyoxidoreductase(Score:302.3%3BE-value:5.6e-92);gene_kind=biosynthetic-additional;transl_table=11;translation=length.345
MAG014	MAG014_region2	NRPS-like,T1PKS	hybrids NRP/T1PKS	MAG014_region2_g26	18793	20004	1212	accessory_gene	additional_biosynthetic		SMCOG1053	beta-lactamase	148	5.8e-45	gene_id=MTG014_ctg2_g26;transcript_id=MTG014_ctg2_t26;gene_functions=biosynthetic-additional(smcogs)SMCOG1053:beta-lactamase(Score:148%3BE-value:5.8e-45);gene_kind=biosynthetic-additional;transl_table=11;translation=length.403
MAG014	MAG014_region2	NRPS-like,T1PKS	hybrids NRP/T1PKS	MAG014_region2_g27	20001	22739	2739	core_gene	biosynthetic	NRPS-like	SMCOG1002	AMP-dependentsynthetaseandligase	313.8	2.8e-95	gene_id=MTG014_ctg2_g27;nRPS_PKS=Domain:AMP-binding(22-385).E-value:4.9e-95.Score:310.2.MatchesaSDomain:nrpspksdomains_tctg2_27_AMP-binding,Domain:nMT(469-664).E-value:2.5e-72.Score:234.9.MatchesaSDomain:nrpspksdomains_ctg2_27_nMT,Domain:PCP(823-890).E-value:4.3e-21.Score:66.7.MatchesaSDomain:nrpspksdomains_ctg2_27_PCP,type:NRPS-likeprotein;transcript_id=MTG014_ctg2_27;gene_functions=biosynthetic…
MAG014	MAG014_region2	NRPS-like,T1PKS	hybrids NRP/T1PKS	MAG014_region2_g28	22736	25555	2820	core_gene	biosynthetic	T1PKS	SMCOG1022	Beta-ketoacylsynthase	271.8	1.8e-82	gene_id=MTG014_ctg2_g28;nRPS_PKS=Domain:PKS_tKS(Hybrid-KS)(3-419).E-value:1.5e-156.Score:513.3.MatchesaSDomain:nrpspksdomains_ctg2_28_PKS_KS,Domain:PKS_AT(508-779).E-value:6.6e-89.Score:289.9.MatchesaSDomain:nrpspksdomains_ctg2_28_PKS_AT,Domain:PCP(862-930).E-value:3.2e-16.Score:51.MatchesaSDomain:nrpspksdomains_ctg2_28_PCP,type:PKS-likeprotein;transcript_id=MTG014_ctg2_28;gene_functions=biosynth…
MAG014	MAG014_region2	NRPS-like,T1PKS	hybrids NRP/T1PKS	MAG014_region2_g29	25552	26814	1263	accessory_gene	additional_biosynthetic		SMCOG1053	beta-lactamase	120.9	1e-36	gene_id=MTG014_ctg2_g29;transcript_id=MTG014_ctg2_t29;gene_functions=biosynthetic-additional(smcogs)SMCOG1053:beta-lactamase(Score:120.9%3BE-value:1e-36);gene_kind=biosynthetic-additional;transl_table=11;translation=length.420
MAG014	MAG014_region2	NRPS-like,T1PKS	hybrids NRP/T1PKS	MAG014_region2_g3	937	1209	273	ND							gene_id=MTG014_ctg2_g3;transcript_id=MTG014_ctg2_t3;transl_table=11;translation=length.90
MAG014	MAG014_region2	NRPS-like,T1PKS	hybrids NRP/T1PKS	MAG014_region2_g30	27408	30176	2769	accessory_gene	additional_biosynthetic		SMCOG1256	FkbHlikeprotein	264	2.3e-80	gene_id=MTG014_ctg2_g30;nRPS_PKS=Domain:FkbH(444-583).E-value:1.7e-51.Score:165.5.MatchesaSDomain:nrpspksdomains_tctg2_30_FkbH,Domain:PCP(832-900).E-value:1.3e-20.Score:65.2.MatchesaSDomain:nrpspksdomains_ctg2_30_PCP,type:other;transcript_id=MTG014_ctg2_30;gene_functions=biosynthetic-additional(rule-based-clusters)PP-binding,biosynthetic-additional(smcogs)SMCOG1256:FkbHlikeprotein(Score:264%3BE-v…
MAG014	MAG014_region2	NRPS-like,T1PKS	hybrids NRP/T1PKS	MAG014_region2_g31	30173	33010	2838	core_gene	biosynthetic	T1PKS	SMCOG1093	Beta-ketoacylsynthase	87.7	1e-26	gene_id=MTG014_ctg2_g31;nRPS_PKS=Domain:PKS_tKS(Hybrid-KS)(4-412).E-value:5.2e-158.Score:518.MatchesaSDomain:nrpspksdomains_ctg2_31_PKS_KS,Domain:PKS_AT(512-773).E-value:1.7e-75.Score:245.9.MatchesaSDomain:nrpspksdomains_ctg2_31_PKS_AT,Domain:PCP(871-939).E-value:1.8e-21.Score:67.9.MatchesaSDomain:nrpspksdomains_ctg2_31_PCP,type:PKS-likeprotein;transcript_id=MTG014_ctg2_31;gene_functions=biosynth…
MAG014	MAG014_region2	NRPS-like,T1PKS	hybrids NRP/T1PKS	MAG014_region2_g32	33007	33699	693	ND							gene_id=MTG014_ctg2_g32;transcript_id=MTG014_ctg2_t32;transl_table=11;translation=length.230
MAG014	MAG014_region2	NRPS-like,T1PKS	hybrids NRP/T1PKS	MAG014_region2_g33	33696	35009	1314	accessory_gene	additional_biosynthetic		SMCOG1028	crotonyl-CoAreductase/alcoholdehydrogenase	290.2	3e-88	gene_id=MTG014_ctg2_g33;nRPS_PKS=Domain:PKS_tER(49-404).E-value:5.3e-20.Score:63.5.MatchesaSDomain:nrpspksdomains_ctg2_33_PKS_ER,type:other;transcript_id=MTG014_ctg2_33;gene_functions=biosynthetic-additional(smcogs)SMCOG1028:crotonyl-CoAreductase/alcoholdehydrogenase(Score:290.2%3BE-value:3e-88);gene_kind=biosynthetic-additional;transl_table=11;translation=length.437
MAG014	MAG014_region2	NRPS-like,T1PKS	hybrids NRP/T1PKS	MAG014_region2_g34	34998	36194	1197	ND							gene_id=MTG014_ctg2_g34;transcript_id=MTG014_ctg2_t34;transl_table=11;translation=length.398
MAG014	MAG014_region2	NRPS-like,T1PKS	hybrids NRP/T1PKS	MAG014_region2_g35	36205	36345	141	ND							gene_id=MTG014_ctg2_g35;transcript_id=MTG014_ctg2_t35;transl_table=11;translation=length.47
MAG014	MAG014_region2	NRPS-like,T1PKS	hybrids NRP/T1PKS	MAG014_region2_g4	1462	1947	486	ND							gene_id=MTG014_ctg2_g4;transcript_id=MTG014_ctg2_t4;transl_table=11;translation=length61
MAG014	MAG014_region2	NRPS-like,T1PKS	hybrids NRP/T1PKS	MAG014_region2_g5	1988	2782	795	ND							gene_id=MTG014_ctg2_g5;nRPS_PKS=Domain:Polyketide_tcyc2(0-128).E-value:1.6e-07.Score:23.6.MatchesaSDomain:nrpspksdomains_ctg2_5_Polyketide_cyc2,type:other;transcript_id=MTG014_ctg2_5;transl_table=11;translation=length.264
MAG014	MAG014_region2	NRPS-like,T1PKS	hybrids NRP/T1PKS	MAG014_region2_g6	2786	3619	834	accessory_gene	regulatory		SMCOG1287	AraCfamilytranscriptionalregulator	81.7	8.4e-25	gene_id=MTG014_ctg2_g6;transcript_id=MTG014_ctg2_t6;gene_functions=regulatory(smcogs)SMCOG1287:AraCfamilytranscriptionalregulator(Score:81.7%3BE-value:8.4e-25);gene_kind=regulatory;transl_table=11;translation=length.277
MAG014	MAG014_region2	NRPS-like,T1PKS	hybrids NRP/T1PKS	MAG014_region2_g7	3591	3767	177	ND							gene_id=MTG014_ctg2_g7;transcript_id=MTG014_ctg2_t7;transl_table=11;translation=length.58
MAG014	MAG014_region2	NRPS-like,T1PKS	hybrids NRP/T1PKS	MAG014_region2_g8	3742	4863	1122	ND							gene_id=MTG014_ctg2_g8;nRPS_PKS=Domain:PKS_tKR(160-323).E-value:2.6e-20.Score:64.8.MatchesaSDomain:nrpspksdomains_ctg2_8_PKS_KR,type:other;transcript_id=MTG014_ctg2_8;transl_table=11;translation=length.373
MAG014	MAG014_region2	NRPS-like,T1PKS	hybrids NRP/T1PKS	MAG014_region2_g9	4860	5210	351	ND							gene_id=MTG014_ctg2_g9;transcript_id=MTG014_ctg2_t9;transl_table=11;translation=length16
MAG014	MAG014_region222	terpene	terpene	MAG014_region222_g1	2	1447	1446	ND							gene_id=MTG014_ctg222_g1;transcript_id=MTG014_ctg222_t1;transl_table=11;translation=length.481
MAG014	MAG014_region222	terpene	terpene	MAG014_region222_g2	1493	2206	714	ND							gene_id=MTG014_ctg222_g2;transcript_id=MTG014_ctg222_t2;transl_table=11;translation=length.237
MAG014	MAG014_region222	terpene	terpene	MAG014_region222_g3	2390	3337	948	core_gene	biosynthetic	terpene					gene_id=MTG014_ctg222_g3;transcript_id=MTG014_ctg222_t3;gene_functions=biosynthetic(rule-based-clusters)terpene:phytoene_synt;gene_kind=biosynthetic;sec_met_domain=phytoene_synt(E-value:2.3e-113%2Cbitscore:367.0%2Cseeds:8%2Ctool:rule-based-clusters);transl_table=11;translation=length.315
MAG014	MAG014_region222	terpene	terpene	MAG014_region222_g4	3334	4821	1488	ND							gene_id=MTG014_ctg222_g4;transcript_id=MTG014_ctg222_t4;transl_table=11;translation=length.495
MAG014	MAG014_region222	terpene	terpene	MAG014_region222_g5	4822	5121	300	ND							gene_id=MTG014_ctg222_g5;transcript_id=MTG014_ctg222_t5;transl_table=11;translation=length.99
MAG014	MAG014_region222	terpene	terpene	MAG014_region222_g6	5118	5444	327	ND							gene_id=MTG014_ctg222_g6;transcript_id=MTG014_ctg222_t6;transl_table=11;translation=length08
MAG014	MAG014_region222	terpene	terpene	MAG014_region222_g7	5445	5777	333	ND							gene_id=MTG014_ctg222_g7;transcript_id=MTG014_ctg222_t7;transl_table=11;translation=length10
MAG014	MAG014_region222	terpene	terpene	MAG014_region222_g8	5782	6021	240	ND							gene_id=MTG014_ctg222_g8;transcript_id=MTG014_ctg222_t8;transl_table=11;translation=length.79
MAG014	MAG014_region37	lassopeptide	RiPP	MAG014_region37_g12	1212	1643	432	accessory_gene	regulatory		SMCOG1266	hydrogenperoxidesensitiverepressor	110.2	1.3e-33	gene_id=MTG014_ctg37_g12;transcript_id=MTG014_ctg37_t12;gene_functions=regulatory(smcogs)SMCOG1266:hydrogenperoxidesensitiverepressor(Score:110.2%3BE-value:1.3e-33);gene_kind=regulatory;transl_table=11;translation=length43
MAG014	MAG014_region37	lassopeptide	RiPP	MAG014_region37_g13	1666	2472	807	ND							gene_id=MTG014_ctg37_g13;nRPS_PKS=Domain:Aminotran_t4(47-262).E-value:4e-38.Score:123.2.MatchesaSDomain:nrpspksdomains_ctg37_13_Aminotran_4,type:other;transcript_id=MTG014_ctg37_13;transl_table=11;translation=length.268
MAG014	MAG014_region37	lassopeptide	RiPP	MAG014_region37_g14	2461	2577	117	ND							gene_id=MTG014_ctg37_g14;transcript_id=MTG014_ctg37_t14;transl_table=11;translation=length.38
MAG014	MAG014_region37	lassopeptide	RiPP	MAG014_region37_g15	2694	3128	435	ND							gene_id=MTG014_ctg37_g15;transcript_id=MTG014_ctg37_t15;transl_table=11;translation=length44
MAG014	MAG014_region37	lassopeptide	RiPP	MAG014_region37_g16	3125	3565	441	ND							gene_id=MTG014_ctg37_g16;transcript_id=MTG014_ctg37_t16;transl_table=11;translation=length46
MAG014	MAG014_region37	lassopeptide	RiPP	MAG014_region37_g17	3609	4025	417	ND							gene_id=MTG014_ctg37_g17;transcript_id=MTG014_ctg37_t17;transl_table=11;translation=length38
MAG014	MAG014_region37	lassopeptide	RiPP	MAG014_region37_g18	4151	5494	1344	ND							gene_id=MTG014_ctg37_g18;transcript_id=MTG014_ctg37_t18;transl_table=11;translation=length.447
MAG014	MAG014_region37	lassopeptide	RiPP	MAG014_region37_g19	5498	5812	315	ND							gene_id=MTG014_ctg37_g19;transcript_id=MTG014_ctg37_t19;transl_table=11;translation=length04
MAG014	MAG014_region37	lassopeptide	RiPP	MAG014_region37_g20	5870	6034	165	ND							gene_id=MTG014_ctg37_g20;transcript_id=MTG014_ctg37_t20;transl_table=11;translation=length.54
MAG014	MAG014_region37	lassopeptide	RiPP	MAG014_region37_g21	6021	6221	201	ND							gene_id=MTG014_ctg37_g21;transcript_id=MTG014_ctg37_t21;transl_table=11;translation=length.66
MAG014	MAG014_region37	lassopeptide	RiPP	MAG014_region37_g22	6281	6706	426	accessory_gene	regulatory		SMCOG1008	responseregulator	103.3	2.4e-31	gene_id=MTG014_ctg37_g22;transcript_id=MTG014_ctg37_t22;gene_functions=regulatory(smcogs)SMCOG1008:responseregulator(Score:103.3%3BE-value:2.4e-31);gene_kind=regulatory;transl_table=11;translation=length41
MAG014	MAG014_region37	lassopeptide	RiPP	MAG014_region37_g23	6743	8008	1266	accessory_gene	additional_biosynthetic		SMCOG1152	nucleotidesugardehydrogenase	423.8	1e-128	gene_id=MTG014_ctg37_g23;transcript_id=MTG014_ctg37_t23;gene_functions=biosynthetic-additional(smcogs)SMCOG1152:nucleotidesugardehydrogenase(Score:423.8%3BE-value:1e-128);gene_kind=biosynthetic-additional;transl_table=11;translation=length.421
MAG014	MAG014_region37	lassopeptide	RiPP	MAG014_region37_g24	8012	9841	1830	accessory_gene	transport		SMCOG1000	ABCtransporterATP-bindingprotein	194.6	3.4e-59	gene_id=MTG014_ctg37_g24;transcript_id=MTG014_ctg37_t24;gene_functions=transport(smcogs)SMCOG1000:ABCtransporterATP-bindingprotein(Score:194.6%3BE-value:3.4e-59);gene_kind=transport;transl_table=11;translation=length.609
MAG014	MAG014_region37	lassopeptide	RiPP	MAG014_region37_g25	10001	11029	1029	core_gene	biosynthetic	lassopeptide					gene_id=MTG014_ctg37_g25;transcript_id=MTG014_ctg37_t25;gene_functions=biosynthetic(rule-based-clusters)lassopeptide:Asn_synthase;gene_kind=biosynthetic;sec_met_domain=Asn_synthase(E-value:5.8e-09%2Cbitscore:26.9%2Cseeds:78%2Ctool:rule-based-clusters);transl_table=11;translation=length.342
MAG014	MAG014_region37	lassopeptide	RiPP	MAG014_region37_g26	11052	11309	258	accessory_gene	additional_biosynthetic		rule-based				gene_id=MTG014_ctg37_g26;transcript_id=MTG014_ctg37_t26;gene_functions=biosynthetic-additional(rule-based-clusters)PF05402;gene_kind=biosynthetic-additional;sec_met_domain=PF05402(E-value:1.5e-18%2Cbitscore:57.9%2Cseeds:461%2Ctool:rule-based-clusters);transl_table=11;translation=length.85
MAG014	MAG014_region37	lassopeptide	RiPP	MAG014_region37_g27	11306	11695	390	core_gene	biosynthetic	lassopeptide					gene_id=MTG014_ctg37_g27;transcript_id=MTG014_ctg37_t27;gene_functions=biosynthetic(rule-based-clusters)lassopeptide:PF13471;gene_kind=biosynthetic;sec_met_domain=PF13471(E-value:3.8e-12%2Cbitscore:37.2%2Cseeds:84%2Ctool:rule-based-clusters);transl_table=11;translation=length29
MAG014	MAG014_region37	lassopeptide	RiPP	MAG014_region37_g28	11692	11781	90	ND							gene_id=MTG014_ctg37_g28;transcript_id=MTG014_ctg37_t28;transl_table=11;translation=length.29
MAG015	MAG015_region12	TfuA-related	RiPP	MAG015_region12_g26	737	1384	648	ND							gene_id=MTG015_ctg12_g26;transcript_id=MTG015_ctg12_t26;transl_table=11;translation=length.215
MAG015	MAG015_region12	TfuA-related	RiPP	MAG015_region12_g27	1816	2310	495	ND							gene_id=MTG015_ctg12_g27;transcript_id=MTG015_ctg12_t27;transl_table=11;translation=length64
MAG015	MAG015_region12	TfuA-related	RiPP	MAG015_region12_g28	2531	5857	3327	accessory_gene	other		SMCOG1173	WD-40repeat-containingprotein	53	3.7e-16	gene_id=MTG015_ctg12_g28;transcript_id=MTG015_ctg12_t28;gene_functions=biosynthetic-additional(rule-based-clusters)Peptidase_S41,other(smcogs)SMCOG1173:WD-40repeat-containingprotein(Score:53%3BE-value:3.7e-16);gene_kind=biosynthetic-additional;sec_met_domain=Peptidase_S41(E-value:3.8e-24%2Cbitscore:76.5%2Cseeds:119%2Ctool:rule-based-clusters);transl_table=11;translation=length108
MAG015	MAG015_region12	TfuA-related	RiPP	MAG015_region12_g29	6108	7691	1584	ND							gene_id=MTG015_ctg12_g29;transcript_id=MTG015_ctg12_t29;transl_table=11;translation=length.527
MAG015	MAG015_region12	TfuA-related	RiPP	MAG015_region12_g30	8115	9881	1767	ND							gene_id=MTG015_ctg12_g30;transcript_id=MTG015_ctg12_t30;transl_table=11;translation=length.588
MAG015	MAG015_region12	TfuA-related	RiPP	MAG015_region12_g31	10001	10747	747	core_gene	biosynthetic	TfuA-related					gene_id=MTG015_ctg12_g31;transcript_id=MTG015_ctg12_t31;gene_functions=biosynthetic(rule-based-clusters)TfuA-related:TfuA;gene_kind=biosynthetic;sec_met_domain=TfuA(E-value:1.4e-33%2Cbitscore:106.6%2Cseeds:78%2Ctool:rule-based-clusters);transl_table=11;translation=length.248
MAG015	MAG015_region12	TfuA-related	RiPP	MAG015_region12_g32	10728	11900	1173	core_gene	biosynthetic	TfuA-related					gene_id=MTG015_ctg12_g32;transcript_id=MTG015_ctg12_t32;gene_functions=biosynthetic(rule-based-clusters)TfuA-related:YcaO;gene_kind=biosynthetic;sec_met_domain=YcaO(E-value:6.9e-64%2Cbitscore:207.9%2Cseeds:127%2Ctool:rule-based-clusters);transl_table=11;translation=length.390
MAG015	MAG015_region12	TfuA-related	RiPP	MAG015_region12_g33	11960	12280	321	ND							gene_id=MTG015_ctg12_g33;transcript_id=MTG015_ctg12_t33;transl_table=11;translation=length06
MAG015	MAG015_region12	TfuA-related	RiPP	MAG015_region12_g34	12486	13892	1407	ND							gene_id=MTG015_ctg12_g34;transcript_id=MTG015_ctg12_t34;transl_table=11;translation=length.468
MAG015	MAG015_region12	TfuA-related	RiPP	MAG015_region12_g35	14399	14593	195	ND							gene_id=MTG015_ctg12_g35;transcript_id=MTG015_ctg12_t35;transl_table=11;translation=length.64
MAG015	MAG015_region12	TfuA-related	RiPP	MAG015_region12_g36	14600	15193	594	ND							gene_id=MTG015_ctg12_g36;transcript_id=MTG015_ctg12_t36;transl_table=11;translation=length97
MAG015	MAG015_region12	TfuA-related	RiPP	MAG015_region12_g37	15162	17123	1962	ND							gene_id=MTG015_ctg12_g37;transcript_id=MTG015_ctg12_t37;transl_table=11;translation=length.653
MAG015	MAG015_region12	TfuA-related	RiPP	MAG015_region12_g38	17492	18013	522	ND							gene_id=MTG015_ctg12_g38;transcript_id=MTG015_ctg12_t38;transl_table=11;translation=length73
MAG015	MAG015_region12	TfuA-related	RiPP	MAG015_region12_g39	18019	18090	72	ND							gene_id=MTG015_ctg12_g39;transcript_id=MTG015_ctg12_t39;transl_table=11;translation=length.23
MAG015	MAG015_region432	NRPS-like	NRP	MAG015_region432_g1	2	262	261	ND							gene_id=MTG015_ctg432_g1;transcript_id=MTG015_ctg432_t1;transl_table=11;translation=length.86
MAG015	MAG015_region432	NRPS-like	NRP	MAG015_region432_g2	547	858	312	ND							gene_id=MTG015_ctg432_g2;transcript_id=MTG015_ctg432_t2;transl_table=11;translation=length03
MAG015	MAG015_region432	NRPS-like	NRP	MAG015_region432_g3	1262	4897	3636	core_gene	biosynthetic	NRPS-like	SMCOG1002	AMP-dependentsynthetaseandligase	341.7	9.5e-104	gene_id=MTG015_ctg432_g3;nRPS_PKS=Domain:AMP-binding(375-812).E-value:4e-95.Score:310.5.MatchesaSDomain:nrpspksdomains_tctg432_3_AMP-binding,type:NRPS-likeprotein;transcript_id=MTG015_ctg432_3;gene_functions=biosynthetic(rule-based-clusters)NRPS-like:NAD_binding_4,biosynthetic(rule-based-clusters)NRPS-like:AMP-binding,biosynthetic-additional(smcogs)SMCOG1002:AMP-dependentsynthetaseandligase(Score…
MAG015	MAG015_region432	NRPS-like	NRP	MAG015_region432_g4	4985	5938	954	accessory_gene	additional_biosynthetic		SMCOG1010	NAD-dependentepimerase/dehydratase	150	1.5e-45	gene_id=MTG015_ctg432_g4;nRPS_PKS=Domain:NAD_tbinding_4(95-231).E-value:7.2e-11.Score:33.4.MatchesaSDomain:nrpspksdomains_ctg432_4_NAD_binding_4,type:other;transcript_id=MTG015_ctg432_4;gene_functions=biosynthetic-additional(rule-based-clusters)Polysacc_synt_2,biosynthetic-additional(rule-based-clusters)RmlD_sub_bind,biosynthetic-additional(smcogs)SMCOG1010:NAD-dependentepimerase/dehydratase(Scor…
MAG016	MAG016_region159	terpene	terpene	MAG016_region159_g1	1	384	384	core_gene	biosynthetic	terpene					gene_id=MTG016_ctg159_g1;transcript_id=MTG016_ctg159_t1;gene_functions=biosynthetic(rule-based-clusters)terpene:phytoene_synt;gene_kind=biosynthetic;sec_met_domain=phytoene_synt(E-value:3.4e-14%2Cbitscore:41.6%2Cseeds:8%2Ctool:rule-based-clusters);transl_table=11;translation=length27
MAG016	MAG016_region159	terpene	terpene	MAG016_region159_g2	390	1232	843	core_gene	biosynthetic	terpene					gene_id=MTG016_ctg159_g2;transcript_id=MTG016_ctg159_t2;gene_functions=biosynthetic(rule-based-clusters)terpene:phytoene_synt;gene_kind=biosynthetic;sec_met_domain=phytoene_synt(E-value:1.2e-64%2Cbitscore:207.0%2Cseeds:8%2Ctool:rule-based-clusters);transl_table=11;translation=length.280
MAG016	MAG016_region159	terpene	terpene	MAG016_region159_g3	1229	2404	1176	accessory_gene	additional_biosynthetic		SMCOG1222	dehydrogenase	52.9	5.3e-16	gene_id=MTG016_ctg159_g3;transcript_id=MTG016_ctg159_t3;gene_functions=biosynthetic-additional(smcogs)SMCOG1222:dehydrogenase(Score:52.9%3BE-value:5.3e-16);gene_kind=biosynthetic-additional;transl_table=11;translation=length.391
MAG016	MAG016_region159	terpene	terpene	MAG016_region159_g4	2482	3651	1170	ND							gene_id=MTG016_ctg159_g4;transcript_id=MTG016_ctg159_t4;transl_table=11;translation=length.389
MAG016	MAG016_region159	terpene	terpene	MAG016_region159_g5	3756	4763	1008	ND							gene_id=MTG016_ctg159_g5;transcript_id=MTG016_ctg159_t5;transl_table=11;translation=length.335
MAG016	MAG016_region159	terpene	terpene	MAG016_region159_g6	4767	5219	453	ND							gene_id=MTG016_ctg159_g6;transcript_id=MTG016_ctg159_t6;transl_table=11;translation=length50
MAG016	MAG016_region159	terpene	terpene	MAG016_region159_g7	5306	5500	195	ND							gene_id=MTG016_ctg159_g7;transcript_id=MTG016_ctg159_t7;transl_table=11;translation=length.64
MAG016	MAG016_region328	terpene	terpene	MAG016_region328_g1	183	1508	1326	accessory_gene	additional_biosynthetic		SMCOG1013	aminotransferaseclass-III	452.6	2e-137	gene_id=MTG016_ctg328_g1;nRPS_PKS=Domain:Aminotran_t3(37-374).E-value:1.6e-111.Score:364.3.MatchesaSDomain:nrpspksdomains_ctg328_1_Aminotran_3,type:other;transcript_id=MTG016_ctg328_1;gene_functions=biosynthetic-additional(smcogs)SMCOG1013:aminotransferaseclass-III(Score:452.6%3BE-value:2e-137);gene_kind=biosynthetic-additional;transl_table=11;translation=length.441
MAG016	MAG016_region328	terpene	terpene	MAG016_region328_g10	10398	10736	339	ND							gene_id=MTG016_ctg328_g10;transcript_id=MTG016_ctg328_t10;transl_table=11;translation=length12
MAG016	MAG016_region328	terpene	terpene	MAG016_region328_g11	10751	11320	570	ND							gene_id=MTG016_ctg328_g11;transcript_id=MTG016_ctg328_t11;transl_table=11;translation=length89
MAG016	MAG016_region328	terpene	terpene	MAG016_region328_g2	1545	2087	543	ND							gene_id=MTG016_ctg328_g2;transcript_id=MTG016_ctg328_t2;transl_table=11;translation=length80
MAG016	MAG016_region328	terpene	terpene	MAG016_region328_g3	2256	2627	372	ND							gene_id=MTG016_ctg328_g3;transcript_id=MTG016_ctg328_t3;transl_table=11;translation=length23
MAG016	MAG016_region328	terpene	terpene	MAG016_region328_g4	3526	3717	192	ND							gene_id=MTG016_ctg328_g4;transcript_id=MTG016_ctg328_t4;transl_table=11;translation=length.63
MAG016	MAG016_region328	terpene	terpene	MAG016_region328_g5	4099	5796	1698	core_gene	biosynthetic	terpene					gene_id=MTG016_ctg328_g5;transcript_id=MTG016_ctg328_t5;gene_functions=biosynthetic(rule-based-clusters)terpene:terpene_cyclase;gene_kind=biosynthetic;sec_met_domain=terpene_cyclase(E-value:1e-47%2Cbitscore:152.2%2Cseeds:14%2Ctool:rule-based-clusters);transl_table=11;translation=length.565
MAG016	MAG016_region328	terpene	terpene	MAG016_region328_g6	5809	6666	858	ND							gene_id=MTG016_ctg328_g6;transcript_id=MTG016_ctg328_t6;transl_table=11;translation=length.285
MAG016	MAG016_region328	terpene	terpene	MAG016_region328_g7	6626	8353	1728	accessory_gene	additional_biosynthetic		SMCOG1182	Polyprenylsynthetase	192.8	1e-58	gene_id=MTG016_ctg328_g7;transcript_id=MTG016_ctg328_t7;gene_functions=biosynthetic-additional(smcogs)SMCOG1182:Polyprenylsynthetase(Score:192.8%3BE-value:1e-58);gene_kind=biosynthetic-additional;transl_table=11;translation=length.575
MAG016	MAG016_region328	terpene	terpene	MAG016_region328_g8	8363	9562	1200	accessory_gene	additional_biosynthetic		rule-based				gene_id=MTG016_ctg328_g8;transcript_id=MTG016_ctg328_t8;gene_functions=biosynthetic-additional(rule-based-clusters)PF04055,biosynthetic-additional(rule-based-clusters)Fer4_12;gene_kind=biosynthetic-additional;sec_met_domain=PF04055(E-value:1.8e-15%2Cbitscore:47.2%2Cseeds:518%2Ctool:rule-based-clusters),Fer4_12(E-value:7.3e-09%2Cbitscore:25.6%2Cseeds:84%2Ctool:rule-based-clusters);transl_table=11;…
MAG016	MAG016_region328	terpene	terpene	MAG016_region328_g9	9559	10401	843	ND							gene_id=MTG016_ctg328_g9;transcript_id=MTG016_ctg328_t9;transl_table=11;translation=length.280
MAG019	MAG019_region22	betalactone	Others	MAG019_region22_g1	45	1067	1023	core_gene	biosynthetic	betalactone	SMCOG1271	2-isopropylmalatesynthase	221.5	3.5e-67	gene_id=MTG019_ctg22_g1;transcript_id=MTG019_ctg22_t1;gene_functions=biosynthetic(rule-based-clusters)betalactone:HMGL-like,biosynthetic-additional(smcogs)SMCOG1271:2-isopropylmalatesynthase(Score:221.5%3BE-value:3.5e-67);gene_kind=biosynthetic;sec_met_domain=HMGL-like(E-value:1.9e-63%2Cbitscore:204.0%2Cseeds:15%2Ctool:rule-based-clusters);transl_table=11;translation=length.340
MAG019	MAG019_region22	betalactone	Others	MAG019_region22_g10	8715	9077	363	ND							gene_id=MTG019_ctg22_g10;transcript_id=MTG019_ctg22_t10;transl_table=11;translation=length20
MAG019	MAG019_region22	betalactone	Others	MAG019_region22_g11	9280	9549	270	ND							gene_id=MTG019_ctg22_g11;transcript_id=MTG019_ctg22_t11;transl_table=11;translation=length.90
MAG019	MAG019_region22	betalactone	Others	MAG019_region22_g2	1080	1937	858	accessory_gene	additional_biosynthetic		SMCOG1262	haloalkanedehalogenase	123.6	1.5e-37	gene_id=MTG019_ctg22_g2;transcript_id=MTG019_ctg22_t2;gene_functions=biosynthetic-additional(rule-based-clusters)Abhydrolase_6,biosynthetic-additional(rule-based-clusters)PF00561,biosynthetic-additional(smcogs)SMCOG1262:haloalkanedehalogenase(Score:123.6%3BE-value:1.5e-37);gene_kind=biosynthetic-additional;sec_met_domain=Abhydrolase_6(E-value:2.6e-23%2Cbitscore:73.3%2Cseeds:455%2Ctool:rule-based-…
MAG019	MAG019_region22	betalactone	Others	MAG019_region22_g3	1980	2711	732	ND							gene_id=MTG019_ctg22_g3;transcript_id=MTG019_ctg22_t3;transl_table=11;translation=length.243
MAG019	MAG019_region22	betalactone	Others	MAG019_region22_g4	2725	3534	810	ND							gene_id=MTG019_ctg22_g4;transcript_id=MTG019_ctg22_t4;transl_table=11;translation=length.269
MAG019	MAG019_region22	betalactone	Others	MAG019_region22_g5	3585	3818	234	ND							gene_id=MTG019_ctg22_g5;transcript_id=MTG019_ctg22_t5;transl_table=11;translation=length.77
MAG019	MAG019_region22	betalactone	Others	MAG019_region22_g6	4676	4876	201	ND							gene_id=MTG019_ctg22_g6;transcript_id=MTG019_ctg22_t6;transl_table=11;translation=length.66
MAG019	MAG019_region22	betalactone	Others	MAG019_region22_g7	4933	5790	858	ND							gene_id=MTG019_ctg22_g7;transcript_id=MTG019_ctg22_t7;transl_table=11;translation=length.285
MAG019	MAG019_region22	betalactone	Others	MAG019_region22_g8	5912	6418	507	ND							gene_id=MTG019_ctg22_g8;transcript_id=MTG019_ctg22_t8;transl_table=11;translation=length68
MAG019	MAG019_region22	betalactone	Others	MAG019_region22_g9	6436	8013	1578	core_gene	biosynthetic	betalactone	SMCOG1002	AMP-dependentsynthetaseandligase	367.2	1.8e-111	gene_id=MTG019_ctg22_g9;nRPS_PKS=Domain:AMP-binding(20-417).E-value:1.2e-97.Score:318.9.MatchesaSDomain:nrpspksdomains_tctg22_9_AMP-binding,type:NRPS-likeprotein;transcript_id=MTG019_ctg22_9;gene_functions=biosynthetic(rule-based-clusters)betalactone:AMP-binding,biosynthetic-additional(smcogs)SMCOG1002:AMP-dependentsynthetaseandligase(Score:367.2%3BE-value:1.8e-111);gene_kind=biosynthetic;sec_met…
MAG019	MAG019_region43	T3PKS	other PKS	MAG019_region43_g1	2	178	177	ND							gene_id=MTG019_ctg43_g1;transcript_id=MTG019_ctg43_t1;transl_table=11;translation=length.58
MAG019	MAG019_region43	T3PKS	other PKS	MAG019_region43_g10	7263	7895	633	ND							gene_id=MTG019_ctg43_g10;transcript_id=MTG019_ctg43_t10;transl_table=11;translation=length.210
MAG019	MAG019_region43	T3PKS	other PKS	MAG019_region43_g11	8019	9458	1440	accessory_gene	other		SMCOG1162	threonyl-tRNAsynthetase	89.3	3e-27	gene_id=MTG019_ctg43_g11;transcript_id=MTG019_ctg43_t11;gene_functions=other(smcogs)SMCOG1162:threonyl-tRNAsynthetase(Score:89.3%3BE-value:3e-27);gene_kind=other;transl_table=11;translation=length.479
MAG019	MAG019_region43	T3PKS	other PKS	MAG019_region43_g2	178	1617	1440	ND							gene_id=MTG019_ctg43_g2;transcript_id=MTG019_ctg43_t2;transl_table=11;translation=length.479
MAG019	MAG019_region43	T3PKS	other PKS	MAG019_region43_g3	1773	2885	1113	accessory_gene	additional_biosynthetic		SMCOG1050	monooxygenaseFAD-binding	127.3	1.3e-38	gene_id=MTG019_ctg43_g3;transcript_id=MTG019_ctg43_t3;gene_functions=biosynthetic-additional(smcogs)SMCOG1050:monooxygenaseFAD-binding(Score:127.3%3BE-value:1.3e-38);gene_kind=biosynthetic-additional;transl_table=11;translation=length.370
[truncated: 1,363 more rows]

## Sheet: Suppl Table 7 - MX of cores 
Supplementary Table 7. Binary matrix of biosynthetic cores presents per MAG.
[truncated: 40 more rows]

## Sheet: Suppl Table 8 - MX of accessor
Supplementary Table 8. Binary matrix of smCOGs presents per biosynthetic class.
[truncated: 49 more rows]

[truncated: 1 more sheets: Suppl Table 9 - DB of ref GCFs]
